# Supplementary material for: Crystal structure of (4E)-4-(8-meth­oxy-2H-chromen-2-yl­idene)-3-methyl-1-phenyl-1H-pyrazol-5(4H)-one
Source: Acta Crystallogr E Crystallogr Commun. 2015 May 23;71(Pt 6):o414–5. doi: 10.1107/S2056989015009445 (PMC4459315; doi:10.1107/S2056989015009445)
Supplement: Supplementary file 1 [file e-71-0o414-sup1.cif]

##############################################################################
#                                                                            #
# This CIF contains the data in a paper accepted for publication in          #
# Acta Crystallographica Section E. It conforms to the requirements of       #
# Notes for Authors for Acta Crystallographica Section E, and has been       #
# peer reviewed under the auspices of the IUCr Commission on Journals.       #
#                                                                            #
# Full details of the Crystallographic Information File format               #
# are given in the paper "The Crystallographic Information File (CIF):       #
# a New Standard Archive File for Crystallography" by S. R. Hall, F. H.      #
# Allen and I. D. Brown [Acta Cryst. (1991), A47, 655-685].                  #
#                                                                            #
# The current version of the core CIF dictionary is obtainable from          #
# ftp://ftp.iucr.org/pub/cif_core.dic.                                       #
#                                                                            #
# Software is freely available for graphical display of the structure(s)     #
# in this CIF. For information consult the CIF software page                 #
# http://www.iucr.org/resources/cif/software.                                #
#                                                                            #
# This file may be used for bona fide research purposes within the           #
# scientific community so long as proper attribution is given to the journal # 
# article from which it was obtained.                                        #
#                                                                            #
##############################################################################
data_global
_audit_creation_method     ?
_journal_date_recd_electronic     2015-05-06
_journal_date_accepted     2015-05-18
_journal_name_full     'Acta Crystallographica, Section E'
_journal_year     2015
_journal_volume     71
_journal_issue      6
_journal_page_first     o414
_journal_page_last     o415
_journal_paper_category     HO
_journal_paper_doi     10.1107/S2056989015009445
_journal_coeditor_code     IM2465
_publ_contact_author
;
Muhammad Nawaz Tahir
University of Sargodha
Department of Physics
Sargodha
Pakistan
;
_publ_contact_author_email     'dmntahir_uos@yahoo.com'
_publ_contact_author_fax     '0092 48 32 22 121'
_publ_contact_author_phone     '0092 48 92 30 914'
_publ_section_title
;\
Crystal structure of
(4<i>E</i>)-4-(8-methoxy-2<i>H</i>-chromen-2-ylidene)-3-methyl-1-phenyl-\
1<i>H</i>-pyrazol-5(4<i>H</i>)-one
;
loop_
    _publ_author_name
    _publ_author_footnote
    _publ_author_address
    'Muhammad Salim' .
;
Department of Chemistry
University of the Punjab
Lahore
Punjab
Pakistan
;
    'Munawar Ali Munawar' .
;
Department of Chemistry
University of the Punjab
Lahore
Punjab
Pakistan
;
    'Tahir, Muhammad Nawaz' .
;
Department of Physics
University of Sargodha
Sargodha
Punjab
Pakistan
;
    'Muhammad Shahid' .
;
Department of Chemistry
University of the Punjab
Lahore
Punjab
Pakistan
;
    'Khizar Iqbal Malik' .
;
Department of Chemistry
University of the Punjab
Lahore
Punjab
Pakistan
;
_publ_section_synopsis     .
data_I
_database_code_depnum_ccdc_archive 'CCDC 1401584'
_audit_creation_method     SHELXL-97
_chemical_name_systematic
;\
(4<i>E</i>)-4-(8-Methoxy-2<i>H</i>-chromen-2-ylidene)-3-methyl-1-phenyl-\
1<i>H</i>-pyrazol-5(4<i>H</i>)-one
;
_chemical_name_common     ?
_chemical_formula_moiety     'C20 H16 N2 O3'
_chemical_formula_sum     'C20 H16 N2 O3'
_chemical_formula_iupac     'C20 H16 N2 O3'
_chemical_formula_weight     332.35
_shelx_space_group_comment
;
The symmetry employed for this shelxl refinement is uniquely defined
by the following loop, which should always be used as a source of
symmetry information in preference to the above space-group names.
They are only intended as comments.
;
_space_group_crystal_system     monoclinic
_space_group_name_H-M_alt     'C 2/c'
_space_group_name_Hall     '-C 2yc'
loop_
    _space_group_symop_operation_xyz
    'x, y, z'
    '-x, y, -z+1/2'
    'x+1/2, y+1/2, z'
    '-x+1/2, y+1/2, -z+1/2'
    '-x, -y, -z'
    'x, -y, z-1/2'
    '-x+1/2, -y+1/2, -z'
    'x+1/2, -y+1/2, z-1/2'
_cell_length_a     28.179(5)
_cell_length_b     4.7108(8)
_cell_length_c     23.819(5)
_cell_angle_alpha     90
_cell_angle_beta     92.957(7)
_cell_angle_gamma     90
_cell_volume     3157.7(10)
_cell_formula_units_Z     8
_cell_measurement_reflns_used     2389
_cell_measurement_theta_min     2.895
_cell_measurement_theta_max     27.00
_cell_measurement_temperature     296(2)
_exptl_crystal_description     needle
_exptl_crystal_colour     red
_exptl_crystal_size_max     0.40
_exptl_crystal_size_mid     0.22
_exptl_crystal_size_min     0.18
_exptl_crystal_density_diffrn     1.398
_exptl_crystal_density_meas     ?
_exptl_crystal_density_method     'not measured'
_exptl_crystal_F_000     1392
_exptl_absorpt_coefficient_mu     0.095
_exptl_absorpt_correction_type     multi-scan
_exptl_absorpt_process_details
;
(SADABS; Bruker, 2005)
;
_exptl_absorpt_correction_T_min     0.961
_exptl_absorpt_correction_T_max     0.985
_exptl_special_details
;
;
_diffrn_ambient_temperature     296(2)
_diffrn_radiation_type     MoK\a
_diffrn_radiation_wavelength     0.71073
_diffrn_radiation_source     'fine-focus sealed tube'
_diffrn_radiation_monochromator     graphite
_diffrn_measurement_device_type     'Bruker Kappa APEXII CCD'
_diffrn_measurement_method     \w
_diffrn_detector_area_resol_mean     7.70
_diffrn_reflns_number     13056
_diffrn_reflns_av_R_equivalents     0.0328
_diffrn_reflns_theta_min     2.895
_diffrn_reflns_theta_max     27.00
_diffrn_reflns_theta_full     27.00
_diffrn_measured_fraction_theta_max     0.999
_diffrn_measured_fraction_theta_full     0.999
_diffrn_reflns_limit_h_min     -35
_diffrn_reflns_limit_h_max     35
_diffrn_reflns_limit_k_min     -6
_diffrn_reflns_limit_k_max     5
_diffrn_reflns_limit_l_min     -24
_diffrn_reflns_limit_l_max     30
_diffrn_standards_number     0
_diffrn_standards_interval_count     ?
_diffrn_standards_interval_time     ?
_diffrn_standards_decay_%     ?
_refine_special_details
;
Refinement of <i>F</i>^2^ against ALL reflections. The weighted <i>R</i>-factor
<i>wR</i> and goodness of fit <i>S</i> are based on <i>F</i>^2^, conventional
<i>R</i>-factors <i>R</i> are based on <i>F</i>, with <i>F</i> set to zero for
negative <i>F</i>^2^. The threshold expression of <i>F</i>^2^ >
\s(<i>F</i>^2^) is used only for calculating <i>R</i>-factors(gt) <i>etc</i>.
and is not relevant to the choice of reflections for refinement.
<i>R</i>-factors based on <i>F</i>^2^ are statistically about twice as large
as those based on <i>F</i>, and <i>R</i>-factors based on ALL data will be
even larger.
;
_reflns_number_total     3419
_reflns_number_gt     2389
_reflns_threshold_expression     I>2\s(I)
_refine_ls_structure_factor_coef     Fsqd
_refine_ls_matrix_type     full
_refine_ls_R_factor_all     0.0669
_refine_ls_R_factor_gt     0.0422
_refine_ls_wR_factor_gt     0.1092
_refine_ls_wR_factor_ref     0.1272
_refine_ls_goodness_of_fit_ref     1.056
_refine_ls_restrained_S_all     1.056
_refine_ls_number_reflns     3419
_refine_ls_number_parameters     229
_refine_ls_number_restraints     0
_refine_ls_hydrogen_treatment     constr
_refine_ls_weighting_scheme     calc
_refine_ls_weighting_details
              'w=1/[\s^2^(Fo^2^)+(0.0648P)^2^+0.6123P] where P=(Fo^2^+2Fc^2^)/3'
_atom_sites_solution_hydrogens     geom
_atom_sites_solution_primary     direct
_atom_sites_solution_secondary     difmap
_refine_ls_shift/su_max     0.000
_refine_ls_shift/su_mean     0.000
_refine_diff_density_max     0.218
_refine_diff_density_min     -0.158
_refine_ls_extinction_method
;
SHELXL2014 (Sheldrick, 2015)
;
_refine_ls_extinction_coef     0.0021(4)
_refine_ls_extinction_expression
                                  'Fc^*^=kFc[1+0.001xFc^2^\l^3^/sin(2\q)]^-1/4^'
loop_
    _atom_type_symbol
    _atom_type_description
    _atom_type_scat_dispersion_real
    _atom_type_scat_dispersion_imag
    _atom_type_scat_source
    'C' 'C' 0.0033 0.0016
                         'International Tables Vol C Tables 4.2.6.8 and 6.1.1.4'
    'H' 'H' 0.0000 0.0000
                         'International Tables Vol C Tables 4.2.6.8 and 6.1.1.4'
    'N' 'N' 0.0061 0.0033
                         'International Tables Vol C Tables 4.2.6.8 and 6.1.1.4'
    'O' 'O' 0.0106 0.0060
                         'International Tables Vol C Tables 4.2.6.8 and 6.1.1.4'
_computing_data_collection
;
APEX2 (Bruker, 2007)
;
_computing_cell_refinement
;
SAINT (Bruker, 2007)
;
_computing_data_reduction
;
SAINT (Bruker, 2007)
;
_computing_structure_solution
;
SHELXS97 (Sheldrick, 2008)
;
_computing_structure_refinement
;
SHELXL2014  (Sheldrick, 2015)
;
_computing_molecular_graphics
;
ORTEP-3 for Windows (Farrugia, 2012) and PLATON (Spek, 2009)
;
_computing_publication_material
;
WinGX (Farrugia, 2012) and PLATON (Spek, 2009)
;
loop_
    _atom_site_type_symbol
    _atom_site_label
    _atom_site_fract_x
    _atom_site_fract_y
    _atom_site_fract_z
    _atom_site_U_iso_or_equiv
    _atom_site_adp_type
    _atom_site_calc_flag
    _atom_site_occupancy
    _atom_site_disorder_assembly
    _atom_site_disorder_group
    O O1 0.06562(4) 1.0410(2) 0.06364(5) 0.0601(4) Uani d 1 . .
    O O2 0.11680(3) 0.3975(2) -0.05229(4) 0.0405(3) Uani d 1 . .
    O O3 0.16619(4) 0.0352(2) -0.10799(5) 0.0504(3) Uani d 1 . .
    N N1 0.14466(4) 0.9876(2) 0.09568(5) 0.0407(3) Uani d 1 . .
    N N2 0.18451(4) 0.8288(2) 0.08158(6) 0.0417(3) Uani d 1 . .
    C C1 0.14967(6) 1.1800(3) 0.14142(6) 0.0410(4) Uani d 1 . .
    C C2 0.19424(6) 1.2193(3) 0.16813(7) 0.0501(4) Uani d 1 . .
    H H2 0.2202 1.1180 0.1563 0.060 Uiso calc 1 . .
    C C3 0.19992(7) 1.4086(4) 0.21225(8) 0.0575(5) Uani d 1 . .
    H H3 0.2298 1.4329 0.2301 0.069 Uiso calc 1 . .
    C C4 0.16197(8) 1.5617(4) 0.23019(8) 0.0593(5) Uani d 1 . .
    H H4 0.1661 1.6913 0.2595 0.071 Uiso calc 1 . .
    C C5 0.11808(7) 1.5206(4) 0.20427(8) 0.0619(5) Uani d 1 . .
    H H5 0.0923 1.6222 0.2164 0.074 Uiso calc 1 . .
    C C6 0.11134(7) 1.3295(3) 0.16006(7) 0.0541(5) Uani d 1 . .
    H H6 0.0812 1.3025 0.1431 0.065 Uiso calc 1 . .
    C C7 0.10494(5) 0.9304(3) 0.06052(7) 0.0410(4) Uani d 1 . .
    C C8 0.12183(5) 0.7169(3) 0.02175(6) 0.0372(4) Uani d 1 . .
    C C9 0.17098(5) 0.6713(3) 0.03861(7) 0.0370(4) Uani d 1 . .
    C C10 0.20563(5) 0.4738(3) 0.01377(7) 0.0451(4) Uani d 1 . .
    H H10A 0.1932 0.2840 0.0139 0.068 Uiso calc 1 . .
    H H10B 0.2352 0.4800 0.0356 0.068 Uiso calc 1 . .
    H H10C 0.2108 0.5304 -0.0242 0.068 Uiso calc 1 . .
    C C11 0.09468(5) 0.5939(3) -0.02107(6) 0.0368(4) Uani d 1 . .
    C C12 0.04599(5) 0.6554(3) -0.03528(7) 0.0455(4) Uani d 1 . .
    H H12 0.0304 0.7917 -0.0149 0.055 Uiso calc 1 . .
    C C13 0.02230(6) 0.5199(3) -0.07759(7) 0.0492(4) Uani d 1 . .
    H H13 -0.0096 0.5601 -0.0856 0.059 Uiso calc 1 . .
    C C14 0.04580(5) 0.3138(3) -0.11063(7) 0.0435(4) Uani d 1 . .
    C C15 0.02414(6) 0.1660(4) -0.15629(8) 0.0562(5) Uani d 1 . .
    H H15 -0.0078 0.1959 -0.1664 0.067 Uiso calc 1 . .
    C C16 0.05019(7) -0.0228(4) -0.18596(8) 0.0583(5) Uani d 1 . .
    H H16 0.0357 -0.1184 -0.2164 0.070 Uiso calc 1 . .
    C C17 0.09766(6) -0.0735(3) -0.17137(7) 0.0490(4) Uani d 1 . .
    H H17 0.1146 -0.2024 -0.1921 0.059 Uiso calc 1 . .
    C C18 0.12003(5) 0.0664(3) -0.12619(7) 0.0404(4) Uani d 1 . .
    C C19 0.09317(5) 0.2600(3) -0.09639(6) 0.0373(4) Uani d 1 . .
    C C20 0.19362(6) -0.1685(4) -0.13639(8) 0.0533(5) Uani d 1 . .
    H H20A 0.1797 -0.3531 -0.1328 0.080 Uiso calc 1 . .
    H H20B 0.2255 -0.1704 -0.1201 0.080 Uiso calc 1 . .
    H H20C 0.1942 -0.1191 -0.1754 0.080 Uiso calc 1 . .
loop_
    _atom_site_aniso_label
    _atom_site_aniso_U_11
    _atom_site_aniso_U_22
    _atom_site_aniso_U_33
    _atom_site_aniso_U_12
    _atom_site_aniso_U_13
    _atom_site_aniso_U_23
    O1 0.0403(7) 0.0647(7) 0.0753(9) 0.0165(6) 0.0028(6) -0.0223(7)
    O2 0.0332(6) 0.0421(5) 0.0463(7) 0.0051(4) 0.0011(5) -0.0075(5)
    O3 0.0370(6) 0.0583(7) 0.0556(7) 0.0076(5) 0.0004(5) -0.0180(6)
    N1 0.0402(7) 0.0393(6) 0.0429(8) 0.0073(5) 0.0044(6) -0.0023(6)
    N2 0.0404(8) 0.0400(6) 0.0450(8) 0.0098(5) 0.0040(6) 0.0006(6)
    C1 0.0522(10) 0.0341(7) 0.0372(9) 0.0036(6) 0.0069(7) 0.0040(7)
    C2 0.0550(11) 0.0476(9) 0.0477(10) -0.0008(7) 0.0044(8) -0.0021(8)
    C3 0.0697(13) 0.0533(10) 0.0496(11) -0.0105(9) 0.0030(9) -0.0022(9)
    C4 0.0898(16) 0.0451(9) 0.0432(11) -0.0025(9) 0.0052(10) -0.0037(8)
    C5 0.0816(15) 0.0547(10) 0.0501(11) 0.0199(9) 0.0104(10) -0.0039(9)
    C6 0.0592(11) 0.0539(9) 0.0491(11) 0.0147(8) 0.0022(9) -0.0044(9)
    C7 0.0380(9) 0.0383(7) 0.0472(10) 0.0053(6) 0.0059(7) 0.0001(7)
    C8 0.0347(8) 0.0346(7) 0.0427(9) 0.0040(6) 0.0070(7) 0.0010(7)
    C9 0.0369(8) 0.0331(7) 0.0413(9) 0.0045(6) 0.0063(7) 0.0037(7)
    C10 0.0390(9) 0.0433(8) 0.0531(10) 0.0080(6) 0.0040(7) -0.0034(7)
    C11 0.0342(8) 0.0340(7) 0.0430(9) 0.0046(6) 0.0084(7) 0.0028(7)
    C12 0.0368(9) 0.0446(8) 0.0554(11) 0.0090(7) 0.0066(8) 0.0007(8)
    C13 0.0324(9) 0.0537(9) 0.0609(11) 0.0080(7) -0.0020(8) 0.0042(8)
    C14 0.0364(9) 0.0443(8) 0.0493(10) 0.0028(6) -0.0020(7) 0.0039(7)
    C15 0.0417(10) 0.0619(10) 0.0634(12) 0.0029(8) -0.0131(9) 0.0000(9)
    C16 0.0561(11) 0.0632(11) 0.0541(12) -0.0012(9) -0.0139(9) -0.0080(9)
    C17 0.0504(10) 0.0507(9) 0.0457(10) 0.0016(7) 0.0004(8) -0.0065(8)
    C18 0.0358(9) 0.0419(8) 0.0434(9) 0.0002(6) 0.0017(7) 0.0006(7)
    C19 0.0366(8) 0.0362(7) 0.0388(9) -0.0014(6) 0.0000(7) 0.0013(7)
    C20 0.0453(10) 0.0585(10) 0.0565(11) 0.0111(8) 0.0060(8) -0.0096(9)
_geom_special_details
;
All e.s.d.'s (except the e.s.d. in the dihedral angle between two l.s. planes)
are estimated using the full covariance matrix. The cell e.s.d.'s are taken
into account individually in the estimation of e.s.d.'s in distances, angles
and torsion angles; correlations between e.s.d.'s in cell parameters are only
used when they are defined by crystal symmetry. An approximate (isotropic)
treatment of cell e.s.d.'s is used for estimating e.s.d.'s involving l.s.
planes.
;
loop_
    _geom_bond_atom_site_label_1
    _geom_bond_atom_site_label_2
    _geom_bond_site_symmetry_2
    _geom_bond_distance
    _geom_bond_publ_flag
    O1 C7 . 1.2299(17) ?
    O2 C11 . 1.3584(17) ?
    O2 C19 . 1.3766(17) ?
    O3 C18 . 1.3578(18) ?
    O3 C20 . 1.4244(18) ?
    N1 C7 . 1.389(2) ?
    N1 N2 . 1.4046(16) ?
    N1 C1 . 1.419(2) ?
    N2 C9 . 1.3048(19) ?
    C1 C6 . 1.382(2) ?
    C1 C2 . 1.390(2) ?
    C2 C3 . 1.381(2) ?
    C2 H2 . 0.9300 ?
    C3 C4 . 1.376(3) ?
    C3 H3 . 0.9300 ?
    C4 C5 . 1.367(3) ?
    C4 H4 . 0.9300 ?
    C5 C6 . 1.391(2) ?
    C5 H5 . 0.9300 ?
    C6 H6 . 0.9300 ?
    C7 C8 . 1.462(2) ?
    C8 C11 . 1.371(2) ?
    C8 C9 . 1.438(2) ?
    C9 C10 . 1.4931(19) ?
    C10 H10A . 0.9600 ?
    C10 H10B . 0.9600 ?
    C10 H10C . 0.9600 ?
    C11 C12 . 1.426(2) ?
    C12 C13 . 1.341(2) ?
    C12 H12 . 0.9300 ?
    C13 C14 . 1.433(2) ?
    C13 H13 . 0.9300 ?
    C14 C19 . 1.384(2) ?
    C14 C15 . 1.404(2) ?
    C15 C16 . 1.372(2) ?
    C15 H15 . 0.9300 ?
    C16 C17 . 1.385(2) ?
    C16 H16 . 0.9300 ?
    C17 C18 . 1.385(2) ?
    C17 H17 . 0.9300 ?
    C18 C19 . 1.401(2) ?
    C20 H20A . 0.9600 ?
    C20 H20B . 0.9600 ?
    C20 H20C . 0.9600 ?
loop_
    _geom_angle_atom_site_label_1
    _geom_angle_atom_site_label_2
    _geom_angle_atom_site_label_3
    _geom_angle_site_symmetry_1
    _geom_angle_site_symmetry_3
    _geom_angle
    _geom_angle_publ_flag
    C11 O2 C19 . . 121.38(11) ?
    C18 O3 C20 . . 117.11(12) ?
    C7 N1 N2 . . 112.43(12) ?
    C7 N1 C1 . . 129.21(13) ?
    N2 N1 C1 . . 118.35(12) ?
    C9 N2 N1 . . 106.59(12) ?
    C6 C1 C2 . . 119.19(15) ?
    C6 C1 N1 . . 121.59(15) ?
    C2 C1 N1 . . 119.22(14) ?
    C3 C2 C1 . . 120.04(16) ?
    C3 C2 H2 . . 120.0 ?
    C1 C2 H2 . . 120.0 ?
    C4 C3 C2 . . 120.87(18) ?
    C4 C3 H3 . . 119.6 ?
    C2 C3 H3 . . 119.6 ?
    C5 C4 C3 . . 118.99(17) ?
    C5 C4 H4 . . 120.5 ?
    C3 C4 H4 . . 120.5 ?
    C4 C5 C6 . . 121.25(18) ?
    C4 C5 H5 . . 119.4 ?
    C6 C5 H5 . . 119.4 ?
    C1 C6 C5 . . 119.64(18) ?
    C1 C6 H6 . . 120.2 ?
    C5 C6 H6 . . 120.2 ?
    O1 C7 N1 . . 125.57(15) ?
    O1 C7 C8 . . 130.78(15) ?
    N1 C7 C8 . . 103.65(12) ?
    C11 C8 C9 . . 129.57(13) ?
    C11 C8 C7 . . 124.98(13) ?
    C9 C8 C7 . . 105.45(13) ?
    N2 C9 C8 . . 111.87(13) ?
    N2 C9 C10 . . 119.63(13) ?
    C8 C9 C10 . . 128.50(14) ?
    C9 C10 H10A . . 109.5 ?
    C9 C10 H10B . . 109.5 ?
    H10A C10 H10B . . 109.5 ?
    C9 C10 H10C . . 109.5 ?
    H10A C10 H10C . . 109.5 ?
    H10B C10 H10C . . 109.5 ?
    O2 C11 C8 . . 116.14(13) ?
    O2 C11 C12 . . 118.14(14) ?
    C8 C11 C12 . . 125.72(14) ?
    C13 C12 C11 . . 121.15(15) ?
    C13 C12 H12 . . 119.4 ?
    C11 C12 H12 . . 119.4 ?
    C12 C13 C14 . . 120.59(14) ?
    C12 C13 H13 . . 119.7 ?
    C14 C13 H13 . . 119.7 ?
    C19 C14 C15 . . 118.31(15) ?
    C19 C14 C13 . . 117.17(14) ?
    C15 C14 C13 . . 124.52(15) ?
    C16 C15 C14 . . 119.84(16) ?
    C16 C15 H15 . . 120.1 ?
    C14 C15 H15 . . 120.1 ?
    C15 C16 C17 . . 121.19(16) ?
    C15 C16 H16 . . 119.4 ?
    C17 C16 H16 . . 119.4 ?
    C16 C17 C18 . . 120.50(16) ?
    C16 C17 H17 . . 119.7 ?
    C18 C17 H17 . . 119.7 ?
    O3 C18 C17 . . 125.90(14) ?
    O3 C18 C19 . . 116.25(13) ?
    C17 C18 C19 . . 117.84(14) ?
    O2 C19 C14 . . 121.56(13) ?
    O2 C19 C18 . . 116.12(13) ?
    C14 C19 C18 . . 122.31(14) ?
    O3 C20 H20A . . 109.5 ?
    O3 C20 H20B . . 109.5 ?
    H20A C20 H20B . . 109.5 ?
    O3 C20 H20C . . 109.5 ?
    H20A C20 H20C . . 109.5 ?
    H20B C20 H20C . . 109.5 ?
loop_
    _geom_torsion_atom_site_label_1
    _geom_torsion_atom_site_label_2
    _geom_torsion_atom_site_label_3
    _geom_torsion_atom_site_label_4
    _geom_torsion_site_symmetry_1
    _geom_torsion_site_symmetry_2
    _geom_torsion_site_symmetry_3
    _geom_torsion_site_symmetry_4
    _geom_torsion
    _geom_torsion_publ_flag
    C7 N1 N2 C9 . . . . -0.36(16) ?
    C1 N1 N2 C9 . . . . -179.67(12) ?
    C7 N1 C1 C6 . . . . 5.1(2) ?
    N2 N1 C1 C6 . . . . -175.68(14) ?
    C7 N1 C1 C2 . . . . -174.84(15) ?
    N2 N1 C1 C2 . . . . 4.3(2) ?
    C6 C1 C2 C3 . . . . -0.8(2) ?
    N1 C1 C2 C3 . . . . 179.12(14) ?
    C1 C2 C3 C4 . . . . -0.4(3) ?
    C2 C3 C4 C5 . . . . 1.1(3) ?
    C3 C4 C5 C6 . . . . -0.6(3) ?
    C2 C1 C6 C5 . . . . 1.4(2) ?
    N1 C1 C6 C5 . . . . -178.61(14) ?
    C4 C5 C6 C1 . . . . -0.7(3) ?
    N2 N1 C7 O1 . . . . -179.78(15) ?
    C1 N1 C7 O1 . . . . -0.6(3) ?
    N2 N1 C7 C8 . . . . 0.35(16) ?
    C1 N1 C7 C8 . . . . 179.58(13) ?
    O1 C7 C8 C11 . . . . 0.0(3) ?
    N1 C7 C8 C11 . . . . 179.86(14) ?
    O1 C7 C8 C9 . . . . 179.92(17) ?
    N1 C7 C8 C9 . . . . -0.22(15) ?
    N1 N2 C9 C8 . . . . 0.20(16) ?
    N1 N2 C9 C10 . . . . -179.44(12) ?
    C11 C8 C9 N2 . . . . 179.93(14) ?
    C7 C8 C9 N2 . . . . 0.02(17) ?
    C11 C8 C9 C10 . . . . -0.5(3) ?
    C7 C8 C9 C10 . . . . 179.61(14) ?
    C19 O2 C11 C8 . . . . -179.97(12) ?
    C19 O2 C11 C12 . . . . -0.2(2) ?
    C9 C8 C11 O2 . . . . 0.7(2) ?
    C7 C8 C11 O2 . . . . -179.45(13) ?
    C9 C8 C11 C12 . . . . -179.11(15) ?
    C7 C8 C11 C12 . . . . 0.8(2) ?
    O2 C11 C12 C13 . . . . 1.2(2) ?
    C8 C11 C12 C13 . . . . -179.03(15) ?
    C11 C12 C13 C14 . . . . -1.5(2) ?
    C12 C13 C14 C19 . . . . 0.8(2) ?
    C12 C13 C14 C15 . . . . -178.71(16) ?
    C19 C14 C15 C16 . . . . -1.0(3) ?
    C13 C14 C15 C16 . . . . 178.53(16) ?
    C14 C15 C16 C17 . . . . 0.7(3) ?
    C15 C16 C17 C18 . . . . 0.0(3) ?
    C20 O3 C18 C17 . . . . -2.8(2) ?
    C20 O3 C18 C19 . . . . 177.68(14) ?
    C16 C17 C18 O3 . . . . -179.84(15) ?
    C16 C17 C18 C19 . . . . -0.3(2) ?
    C11 O2 C19 C14 . . . . -0.5(2) ?
    C11 O2 C19 C18 . . . . 178.69(12) ?
    C15 C14 C19 O2 . . . . 179.76(14) ?
    C13 C14 C19 O2 . . . . 0.2(2) ?
    C15 C14 C19 C18 . . . . 0.6(2) ?
    C13 C14 C19 C18 . . . . -178.94(14) ?
    O3 C18 C19 O2 . . . . 0.4(2) ?
    C17 C18 C19 O2 . . . . -179.14(13) ?
    O3 C18 C19 C14 . . . . 179.59(14) ?
    C17 C18 C19 C14 . . . . 0.0(2) ?
loop_
    _geom_hbond_atom_site_label_D
    _geom_hbond_atom_site_label_H
    _geom_hbond_atom_site_label_A
    _geom_hbond_site_symmetry_A
    _geom_hbond_distance_DH
    _geom_hbond_distance_HA
    _geom_hbond_distance_DA
    _geom_hbond_angle_DHA
    C6 H6 O1 . 0.93 2.28 2.911(2) 124.4
    C12 H12 O1 . 0.93 2.38 3.004(2) 124.2
    C13 H13 O1 5_575 0.93 2.53 3.2577(19) 135.9
    C10 H10A Cg1 1_545 0.96 2.79 3.6812(17) 155
    C7 O1 Cg2 1_565 1.2299(17) 3.6544(15) 3.9797(18) 96.20(10)
_iucr_refine_instructions_details
;
TITL K11PU_0m in C2/c RED NEEDLE
CELL 0.71073 28.1786 4.7108 23.8194 90.000 92.957 90.000
ZERR 8.00 0.0051 0.0008 0.0045 0.000 0.007 0.000
LATT 7
SYMM -x, y, -z+1/2
SFAC C  H  N  O
UNIT 160  128 16  24
OMIT -3 54
L.S. 40
ACTA
BOND $H
HTAB
CONF
LIST 4
FMAP 2
PLAN 10
SIZE 0.40 0.22 0.18
OMIT 2   0   0
TEMP 23.000
EQIV_$1 -x, -y+2, -z
HTAB C6 O1
HTAB C12 O1
HTAB C13 O1_$1
WGHT    0.064800    0.612300
EXTI    0.002103
FVAR       0.07127
O1    4    0.065624    1.040993    0.063639    11.00000    0.04026    0.06467 =
         0.07529   -0.02228    0.00284    0.01650
O2    4    0.116804    0.397544   -0.052289    11.00000    0.03315    0.04207 =
         0.04632   -0.00754    0.00110    0.00508
O3    4    0.166193    0.035216   -0.107995    11.00000    0.03698    0.05826 =
         0.05564   -0.01802    0.00038    0.00759
N1    3    0.144656    0.987642    0.095684    11.00000    0.04020    0.03930 =
         0.04293   -0.00227    0.00445    0.00726
N2    3    0.184508    0.828769    0.081577    11.00000    0.04039    0.04004 =
         0.04498    0.00063    0.00398    0.00982
C1    1    0.149673    1.180044    0.141422    11.00000    0.05224    0.03405 =
         0.03716    0.00405    0.00686    0.00361
C2    1    0.194235    1.219287    0.168134    11.00000    0.05502    0.04764 =
         0.04771   -0.00206    0.00439   -0.00075
AFIX  43
H2    2    0.220226    1.118012    0.156290    11.00000   -1.20000
AFIX   0
C3    1    0.199921    1.408603    0.212249    11.00000    0.06968    0.05329 =
         0.04962   -0.00224    0.00301   -0.01047
AFIX  43
H3    2    0.229793    1.432906    0.230067    11.00000   -1.20000
AFIX   0
C4    1    0.161965    1.561747    0.230186    11.00000    0.08984    0.04506 =
         0.04322   -0.00372    0.00525   -0.00252
AFIX  43
H4    2    0.166104    1.691282    0.259494    11.00000   -1.20000
AFIX   0
C5    1    0.118085    1.520557    0.204266    11.00000    0.08158    0.05472 =
         0.05005   -0.00393    0.01044    0.01991
AFIX  43
H5    2    0.092252    1.622218    0.216426    11.00000   -1.20000
AFIX   0
C6    1    0.111344    1.329519    0.160060    11.00000    0.05922    0.05389 =
         0.04905   -0.00437    0.00218    0.01474
AFIX  43
H6    2    0.081199    1.302529    0.143135    11.00000   -1.20000
AFIX   0
C7    1    0.104939    0.930439    0.060525    11.00000    0.03804    0.03830 =
         0.04719    0.00009    0.00592    0.00533
C8    1    0.121831    0.716914    0.021747    11.00000    0.03467    0.03463 =
         0.04273    0.00099    0.00697    0.00399
C9    1    0.170976    0.671334    0.038614    11.00000    0.03692    0.03311 =
         0.04128    0.00372    0.00628    0.00453
C10   1    0.205631    0.473791    0.013772    11.00000    0.03899    0.04328 =
         0.05311   -0.00342    0.00397    0.00805
AFIX 137
H10A  2    0.193208    0.284047    0.013867    11.00000   -1.50000
H10B  2    0.235203    0.479959    0.035632    11.00000   -1.50000
H10C  2    0.210765    0.530355   -0.024157    11.00000   -1.50000
AFIX   0
C11   1    0.094676    0.593895   -0.021070    11.00000    0.03419    0.03405 =
         0.04295    0.00278    0.00842    0.00456
C12   1    0.045988    0.655364   -0.035278    11.00000    0.03684    0.04463 =
         0.05535    0.00075    0.00656    0.00903
AFIX  43
H12   2    0.030382    0.791744   -0.014852    11.00000   -1.20000
AFIX   0
C13   1    0.022301    0.519922   -0.077588    11.00000    0.03240    0.05368 =
         0.06094    0.00420   -0.00198    0.00795
AFIX  43
H13   2   -0.009650    0.560126   -0.085560    11.00000   -1.20000
AFIX   0
C14   1    0.045796    0.313755   -0.110627    11.00000    0.03643    0.04429 =
         0.04927    0.00392   -0.00201    0.00280
C15   1    0.024137    0.165951   -0.156288    11.00000    0.04169    0.06186 =
         0.06338   -0.00003   -0.01314    0.00292
AFIX  43
H15   2   -0.007790    0.195911   -0.166393    11.00000   -1.20000
AFIX   0
C16   1    0.050192   -0.022782   -0.185959    11.00000    0.05607    0.06319 =
         0.05405   -0.00802   -0.01385   -0.00122
AFIX  43
H16   2    0.035723   -0.118411   -0.216415    11.00000   -1.20000
AFIX   0
C17   1    0.097660   -0.073455   -0.171371    11.00000    0.05041    0.05072 =
         0.04566   -0.00651    0.00038    0.00157
AFIX  43
H17   2    0.114642   -0.202362   -0.192058    11.00000   -1.20000
AFIX   0
C18   1    0.120028    0.066441   -0.126195    11.00000    0.03582    0.04192 =
         0.04341    0.00060    0.00169    0.00018
C19   1    0.093173    0.259976   -0.096395    11.00000    0.03657    0.03622 =
         0.03878    0.00134    0.00003   -0.00142
C20   1    0.193616   -0.168455   -0.136386    11.00000    0.04535    0.05853 =
         0.05645   -0.00962    0.00596    0.01114
AFIX 137
H20A  2    0.179679   -0.353089   -0.132779    11.00000   -1.50000
H20B  2    0.225483   -0.170448   -0.120063    11.00000   -1.50000
H20C  2    0.194168   -0.119097   -0.175450    11.00000   -1.50000
AFIX   0
HKLF 4 1 1 0 0 0 1 0 0 0 1
REM  K11PU_0m in C2/c RED NEEDLE
REM R1 =  0.0422 for    2389 Fo > 4sig(Fo)  and  0.0669 for all    3419 data
REM    229 parameters refined using      0 restraints
END
WGHT      0.0610      0.8609
REM Instructions for potential hydrogen bonds
HTAB C6 O1
HTAB C12 O1
REM Highest difference peak  0.218,  deepest hole -0.158,  1-sigma level  0.050
Q1    1   0.1114  0.0581 -0.1575  11.00000  0.05    0.22
Q2    1   0.1876  0.3482 -0.0225  11.00000  0.05    0.20
Q3    1   0.1480  1.1088  0.1133  11.00000  0.05    0.19
Q4    1   0.1048 -0.0922 -0.1318  11.00000  0.05    0.19
Q5    1   0.1358  1.4755  0.2332  11.00000  0.05    0.18
Q6    1   0.1121  0.6932 -0.0040  11.00000  0.05    0.18
Q7    1   0.1861  0.6026  0.0187  11.00000  0.05    0.18
Q8    1   0.0770  1.0606  0.0504  11.00000  0.05    0.18
Q9    1   0.1041  0.3116 -0.0785  11.00000  0.05    0.18
Q10   1   0.1092  0.2325 -0.1239  11.00000  0.05    0.17
;
