# Supplementary material for: Crystal structure of (4E)-4-(8-meth­oxy-2H-chromen-2-yl­idene)-3-methyl-1-phenyl-1H-pyrazol-5(4H)-one
Source: Acta Crystallogr E Crystallogr Commun. 2015 May 23;71(Pt 6):o414–5. doi: 10.1107/S2056989015009445 (PMC4459315; doi:10.1107/S2056989015009445)
Supplement: Supplementary file 2 [file e-71-0o414-Isup2.hkl]

#
# h,k,l, Fc-squared, Fo-squared, sigma(Fo-squared), status flag
#
data_I
_shelx_title ' K11PU_0m in C2/c RED NEEDLE'
_shelx_refln_list_code          4
_shelx_F_calc_maximum      466.46
_exptl_crystal_F_000      1392.00
_reflns_d_resolution_high  0.7830

loop_
 _space_group_symop_operation_xyz
 'x, y, z'
 '-x, y, -z+1/2'
 'x+1/2, y+1/2, z'
 '-x+1/2, y+1/2, -z+1/2'
 '-x, -y, -z'
 'x, -y, z-1/2'
 '-x+1/2, -y+1/2, -z'
 'x+1/2, -y+1/2, z-1/2'

_cell_length_a    28.1786
_cell_length_b     4.7108
_cell_length_c    23.8194
_cell_angle_alpha  90.000
_cell_angle_beta   92.957
_cell_angle_gamma  90.000

_shelx_F_squared_multiplier     1.000

loop_
 _refln_index_h
 _refln_index_k
 _refln_index_l
 _refln_F_squared_calc
 _refln_F_squared_meas
 _refln_F_squared_sigma
 _refln_observed_status
   4   0   0     104542.12     106216.23      4254.15 o
   6   0   0       6586.37       6179.70       157.09 o
   8   0   0       5660.14       5706.91        84.23 o
  10   0   0      11469.88      11112.34       185.16 o
  12   0   0       9304.24      10232.10       173.46 o
  14   0   0      17712.75      19915.74       286.82 o
  16   0   0         26.32         18.59         5.78 o
  18   0   0       1562.95       1572.23        34.80 o
  20   0   0        890.63        861.41        24.76 o
  22   0   0       1577.12       1538.33        43.98 o
  24   0   0         43.33         44.29        15.31 o
  26   0   0          6.50          5.91        19.69 o
  28   0   0        822.98        569.17        57.11 o
  30   0   0         72.89         53.15        25.59 o
  32   0   0         12.41         33.47        23.62 o
  34   0   0         75.93         59.06        31.50 o
   1   1   0       1037.20       1014.43        15.94 o
   3   1   0        257.49        240.85         3.41 o
   5   1   0       1667.36       1571.11        14.26 o
   7   1   0         75.00         46.40         2.34 o
   9   1   0      14654.95      14578.31       124.58 o
  11   1   0         11.27         30.91         3.05 o
  13   1   0       3830.38       4062.35        45.27 o
  15   1   0        201.22        174.84         7.56 o
  17   1   0        127.91        143.99         7.82 o
  19   1   0          0.09          5.01         4.45 o
  21   1   0        711.78        656.45        20.42 o
  23   1   0        390.44        376.64        34.10 o
  25   1   0        997.41        955.42        30.37 o
  27   1   0        268.37        244.89        20.55 o
  29   1   0        105.03         73.22        25.61 o
  31   1   0        243.87        227.03        29.14 o
  33   1   0          6.98          5.91        16.70 o
  35   1   0         12.89          9.50        41.34 o
   0   2   0       8021.43       7735.22        90.22 o
   2   2   0        215.79        207.28         4.77 o
   4   2   0       1504.44       1431.29        16.54 o
   6   2   0        182.80        207.38         5.75 o
   8   2   0        775.80        824.68        11.63 o
  10   2   0        923.53       1012.13        13.66 o
  12   2   0          1.07         -4.38         2.92 o
  14   2   0       1330.84       1399.35        22.47 o
  16   2   0        210.00        228.53         9.02 o
  18   2   0        989.73        976.00        18.65 o
  20   2   0          0.03         -7.07         4.71 o
  22   2   0       1851.50       1898.95        43.48 o
  24   2   0         11.86          1.29         7.51 o
  26   2   0        271.04        279.10        23.30 o
  28   2   0          8.79          8.40        11.65 o
  30   2   0        117.38         93.98        16.48 o
  32   2   0         56.78         47.78        14.76 o
   1   3   0       1951.67       1981.49        24.71 o
   3   3   0          1.40         -3.02         2.44 o
   5   3   0       6758.10       6982.49        79.46 o
   7   3   0          4.02          0.06         3.14 o
   9   3   0       1491.51       1469.17        23.23 o
  11   3   0       1232.27       1226.19        22.71 o
  13   3   0         23.45         27.92         5.07 o
  15   3   0        595.60        587.13        15.29 o
  17   3   0       1832.09       1769.82        29.57 o
  19   3   0       1717.51       1778.56        30.32 o
  21   3   0          1.90         21.82         7.01 o
  23   3   0        817.24        856.85        28.72 o
  25   3   0         81.51        118.12        17.62 o
  27   3   0          9.57          6.48         9.15 o
  29   3   0         68.30         91.26        14.07 o
  31   3   0         57.53         58.27        14.66 o
   0   4   0        186.97        157.08         9.37 o
   2   4   0          0.98          2.79         2.76 o
   4   4   0          4.25          0.23         3.08 o
   6   4   0         48.28         42.00         4.44 o
   8   4   0          0.05          0.64         3.64 o
  10   4   0        207.17        194.11         9.43 o
  12   4   0          4.53          3.06         4.68 o
  14   4   0        356.60        375.19        13.56 o
  16   4   0          4.50         -2.71         5.75 o
  18   4   0         16.47         11.54         6.57 o
  20   4   0          0.02         -1.29         6.73 o
  22   4   0         16.32          0.61         8.15 o
  24   4   0          2.63          2.05         9.65 o
  26   4   0         79.78        110.41        15.52 o
   1   5   0          1.77         -1.81         3.60 o
   3   5   0        276.09        302.90        11.38 o
   5   5   0        136.66        138.11        11.59 o
   7   5   0         22.58         27.77         9.68 o
   9   5   0        211.19        204.00        12.93 o
  11   5   0          2.32         -1.80         5.79 o
  13   5   0         81.64         86.64        11.89 o
  15   5   0         59.68         78.91        11.64 o
  17   5   0         98.01        116.66        12.58 o
  19   5   0          6.57          3.49         9.98 o
   0   6   0         50.17         49.21        11.81 o
   2   6   0          6.24          1.14         6.95 o
 -35   1   1          0.20        -21.85        14.57 o
 -33   1   1          0.00         -2.57        15.96 o
 -31   1   1         41.28         46.48        14.04 o
 -29   1   1          0.01          3.46        10.91 o
 -27   1   1         18.19         22.99        10.95 o
 -25   1   1        318.92        306.15        28.99 o
 -23   1   1        111.83         79.21        11.08 o
 -21   1   1          0.92         -7.79         5.71 o
 -19   1   1        203.67        218.35         9.79 o
 -17   1   1        352.67        342.82         9.15 o
 -15   1   1         40.15         30.25         3.42 o
 -13   1   1        155.81        155.20         7.01 o
 -11   1   1          1.01         -2.17         1.87 o
  -9   1   1          0.64          0.74         2.00 o
  -7   1   1        199.23        225.63         4.56 o
  -5   1   1          6.69         -0.89         1.19 o
  -3   1   1       9745.39       9343.31        83.09 o
  -1   1   1         74.47         52.17         1.72 o
   1   1   1       1593.28       1505.13        15.80 o
   3   1   1       1146.78       1086.89        10.32 o
   5   1   1       3516.30       3294.02        25.45 o
   7   1   1      10906.74      10346.78        78.59 o
   9   1   1       1897.20       1722.55        17.23 o
  11   1   1         55.09         41.63         2.72 o
  13   1   1       1191.43       1144.79        17.93 o
  15   1   1       5529.19       5972.37        76.00 o
  17   1   1        464.61        452.41        29.21 o
  19   1   1         82.27         44.45         6.43 o
  21   1   1       2034.00       2159.64        37.77 o
  23   1   1       1781.02       1709.09        41.26 o
  25   1   1         30.75         22.48         8.72 o
  27   1   1        214.40        216.00        19.89 o
  29   1   1          6.67        -10.67        13.17 o
  31   1   1          7.91         27.56        18.10 o
  33   1   1        155.48        182.49        42.33 o
  35   1   1          7.77         -4.09        17.46 o
 -32   2   1          2.49         -4.16        11.50 o
 -30   2   1         55.31         65.21        15.33 o
 -28   2   1        147.94        173.72        33.06 o
 -26   2   1         12.09         13.30         8.58 o
 -24   2   1         63.60         64.99        10.76 o
 -22   2   1       1040.40       1034.73        31.84 o
 -20   2   1        174.71        198.33        10.71 o
 -18   2   1         10.95          3.48         4.71 o
 -16   2   1        132.46        139.73         7.67 o
 -14   2   1        972.02        980.23        17.69 o
 -12   2   1       2896.15       3143.20        40.23 o
 -10   2   1          1.50         -3.87         3.15 o
  -8   2   1       5979.99       6410.09        57.38 o
  -6   2   1        486.26        431.36         7.35 o
  -4   2   1       2597.96       2543.50        29.24 o
  -2   2   1         11.23          8.89         1.95 o
   0   2   1        289.20        273.88         5.53 o
   2   2   1         55.03         35.49         2.79 o
   4   2   1         17.09         14.21         1.70 o
   6   2   1         37.08         29.75         2.42 o
   8   2   1       1658.81       1736.89        20.04 o
  10   2   1       3155.65       3587.81        36.16 o
  12   2   1       1050.98       1055.83        15.60 o
  14   2   1       3376.59       3693.46        41.07 o
  16   2   1          0.04         -1.41         3.49 o
  18   2   1         34.62         37.44         5.67 o
  20   2   1        455.15        425.98        17.47 o
  22   2   1        178.13        153.60        18.75 o
  24   2   1        186.06        158.52        14.39 o
  26   2   1        193.39        217.46        17.62 o
  28   2   1        389.41        365.37        22.54 o
  30   2   1         32.97         22.44        12.85 o
  32   2   1         17.23          7.55        12.40 o
 -31   3   1         49.74         64.83        15.43 o
 -29   3   1          5.61          0.50         9.47 o
 -27   3   1        391.74        384.16        22.66 o
 -25   3   1         30.22         41.69        10.76 o
 -23   3   1       1834.18       1818.29        44.21 o
 -21   3   1        357.55        410.18        17.53 o
 -19   3   1       2724.44       2559.52        38.85 o
 -17   3   1       2142.93       2151.95        30.83 o
 -15   3   1        856.69        791.32        15.53 o
 -13   3   1       1498.75       1538.35        25.25 o
 -11   3   1         28.80         18.03         4.23 o
  -9   3   1        257.50        281.52         9.30 o
  -7   3   1       2240.41       2268.45        30.80 o
  -5   3   1        731.70        801.60        14.70 o
  -3   3   1       2693.02       2684.42        30.13 o
  -1   3   1         76.17         61.60         4.15 o
   1   3   1        149.54        127.66         8.65 o
   3   3   1        566.79        572.96        11.36 o
   5   3   1        504.70        589.42        11.94 o
   7   3   1       1283.06       1261.31        20.21 o
   9   3   1        584.07        618.56        13.54 o
  11   3   1         50.68         62.21         5.67 o
  13   3   1       1066.73       1024.62        19.55 o
  15   3   1        817.43        792.00        17.70 o
  17   3   1         60.04         34.28         7.28 o
  19   3   1       2800.00       2813.85        41.62 o
  21   3   1        255.95        284.95        15.27 o
  23   3   1        952.24        936.83        30.18 o
  25   3   1        205.51        215.06        17.21 o
  27   3   1         29.10         59.06        11.86 o
  29   3   1        151.51        185.20        17.79 o
  31   3   1          3.17         10.97        12.40 o
 -26   4   1          3.59          3.43         9.98 o
 -24   4   1         37.06         49.38        11.77 o
 -22   4   1          1.10         -9.08         8.50 o
 -20   4   1          0.01         -8.96         5.97 o
 -18   4   1          1.68         -7.99         5.32 o
 -16   4   1         10.64          4.77         5.35 o
 -14   4   1         86.11         91.34         8.13 o
 -12   4   1         40.35         33.74         5.93 o
 -10   4   1        335.36        321.29        11.53 o
  -8   4   1         70.20         61.44         5.44 o
  -6   4   1        768.20        753.48        14.43 o
  -4   4   1         85.88         79.19         5.10 o
  -2   4   1        503.07        481.30        10.06 o
   0   4   1         79.95         79.53         5.05 o
   2   4   1        119.42        126.26         7.09 o
   4   4   1         75.01         72.49         4.79 o
   6   4   1          5.74          4.97         3.38 o
   8   4   1         14.14          6.69         4.02 o
  10   4   1        364.24        374.88        14.28 o
  12   4   1         84.65         83.99         7.25 o
  14   4   1          0.45          2.75         5.58 o
  16   4   1          0.41          5.68         5.93 o
  18   4   1        305.53        340.17        15.49 o
  20   4   1        281.27        310.22        20.42 o
  22   4   1          9.31         -8.24         7.28 o
  24   4   1          0.74          5.91         9.29 o
  26   4   1         77.01         85.05        14.01 o
 -19   5   1         32.24         46.47        11.37 o
 -17   5   1         19.27         21.05         9.13 o
 -15   5   1         86.19         90.33        10.11 o
 -13   5   1         11.96         16.29         6.86 o
 -11   5   1        130.51        126.32         9.72 o
  -9   5   1        208.17        206.07        14.14 o
  -7   5   1        994.58       1038.89        22.57 o
  -5   5   1         97.49        107.92         8.17 o
  -3   5   1        638.18        654.50        16.26 o
  -1   5   1        292.85        286.78        10.17 o
   1   5   1         50.48         50.48         5.38 o
   3   5   1         75.17         81.67         6.55 o
   5   5   1        168.63        165.86        11.96 o
   7   5   1         28.75         30.63         6.32 o
   9   5   1        556.91        579.55        17.31 o
  11   5   1         14.86         20.56         6.79 o
  13   5   1          5.47          0.05         5.89 o
  15   5   1         17.33          8.42         9.90 o
  17   5   1          0.25         -5.89         7.97 o
  19   5   1         23.41         30.43        10.76 o
  -2   6   1         18.60         16.49         7.55 o
   0   6   1         46.10         40.06         8.97 o
   2   6   1         14.78         37.58        17.21 o
 -34   0   2        319.12        255.95        45.28 o
 -32   0   2          1.08         17.72        21.65 o
 -30   0   2        610.45        606.51        63.01 o
 -28   0   2        199.89        216.56        39.38 o
 -26   0   2       4431.18       3935.14       105.83 o
 -24   0   2         70.80         57.06        16.73 o
 -22   0   2       1309.32       1252.05        32.58 o
 -20   0   2        333.77        292.30        15.93 o
 -18   0   2       2068.41       2376.87        46.47 o
 -16   0   2       5873.80       6347.45       100.81 o
 -14   0   2       3456.23       3582.52        51.82 o
 -12   0   2       9999.84      10551.48       155.81 o
 -10   0   2       2377.34       2505.15        48.96 o
  -8   0   2       1815.91       1902.24        36.06 o
  -6   0   2      20340.17      18727.98       452.98 o
  -4   0   2      61465.17      36797.40      1064.16 o
   4   0   2      16422.38      15815.69       254.52 o
   6   0   2       1441.30       1195.83        19.04 o
   8   0   2       1355.28       1324.86        21.83 o
  10   0   2       6308.54       5946.43       105.48 o
  12   0   2       5261.81       5424.59        99.47 o
  14   0   2        183.80        171.11        12.09 o
  16   0   2       2191.32       2777.47        59.97 o
  18   0   2          0.38          7.80         7.44 o
  20   0   2        399.21        428.62        25.22 o
  22   0   2       1428.17       1503.38        87.69 o
  24   0   2        658.74        559.41        32.03 o
  26   0   2       1122.38       1109.03        70.92 o
  28   0   2          2.81          3.94        19.69 o
  30   0   2        813.71        750.34        61.05 o
  32   0   2         19.15         29.53        23.62 o
  34   0   2          0.12         25.59        25.59 o
 -35   1   2          4.18         11.53        19.34 o
 -33   1   2         40.59         32.68        14.28 o
 -31   1   2         22.61         22.98        13.14 o
 -29   1   2        824.89        798.80        34.32 o
 -27   1   2          2.74         -7.81         8.95 o
 -25   1   2       1167.91       1199.26        34.63 o
 -23   1   2        118.76        104.50        11.92 o
 -21   1   2          6.45          7.61         4.38 o
 -19   1   2        726.06        802.01        21.54 o
 -17   1   2       2950.52       3095.85        40.19 o
 -15   1   2       2582.72       2898.23        38.18 o
 -13   1   2         49.03         31.43         3.47 o
 -11   1   2        186.55        211.27         6.28 o
  -9   1   2        417.45        383.75         9.62 o
  -7   1   2       1199.56       1294.46        14.63 o
  -5   1   2        285.21        294.10         5.52 o
  -3   1   2       1691.10       1518.73        18.42 o
  -1   1   2       7280.51       6668.59        59.22 o
   1   1   2          5.46          2.53         1.16 o
   3   1   2      11775.55      11455.80        82.01 o
   5   1   2       3921.92       3818.98        29.13 o
   7   1   2        946.25        772.73         8.69 o
   9   1   2       6393.15       6643.88        61.47 o
  11   1   2       1352.31       1484.27        21.01 o
  13   1   2       7081.59       7651.69        86.00 o
  15   1   2         41.15         31.99         5.02 o
  17   1   2         76.85         77.99         5.78 o
  19   1   2        287.42        288.80        12.52 o
  21   1   2        173.30        189.93        11.45 o
  23   1   2       2900.31       2658.48        60.07 o
  25   1   2        586.94        582.98        25.01 o
  27   1   2       1385.38       1303.51        65.01 o
  29   1   2         69.35         65.95        19.49 o
  31   1   2        221.03        242.73        30.63 o
  33   1   2          6.58          3.36        18.70 o
  35   1   2         30.89         67.59        22.94 o
 -32   2   2          0.59         15.87        12.60 o
 -30   2   2        273.80        268.36        45.15 o
 -28   2   2         51.98         47.44        12.50 o
 -26   2   2        330.43        350.43        21.08 o
 -24   2   2        189.67        190.73        15.44 o
 -22   2   2         35.45         37.07         7.24 o
 -20   2   2         84.82         71.55        11.11 o
 -18   2   2       1576.00       1619.63        45.29 o
 -16   2   2        148.12        170.82         9.47 o
 -14   2   2        663.53        648.71        14.78 o
 -12   2   2       1196.97       1198.69        19.65 o
 -10   2   2        869.62        900.11        15.61 o
  -8   2   2        965.20        941.61        14.07 o
  -6   2   2          3.33          7.05         2.17 o
  -4   2   2       8078.09       8510.72        82.05 o
  -2   2   2        423.75        355.18         6.94 o
   0   2   2         21.45         10.90         2.17 o
   2   2   2        255.24        287.39         5.70 o
   4   2   2        796.04        780.48         9.38 o
   6   2   2        309.65        285.44         5.77 o
   8   2   2        590.21        537.89         8.67 o
  10   2   2        169.64        174.32         4.92 o
  12   2   2       1715.58       1782.20        21.45 o
  14   2   2       1961.00       1995.93        23.99 o
  16   2   2       1468.31       1533.34        22.93 o
  18   2   2          5.90         -1.59         4.31 o
  20   2   2        745.57        724.60        21.87 o
  22   2   2       1927.89       1968.07        37.64 o
  24   2   2        781.48        770.79        33.54 o
  26   2   2         37.25         37.71        11.71 o
  28   2   2        144.31        126.59        14.94 o
  30   2   2          1.46         -0.83        12.26 o
  32   2   2         44.39         58.92        20.15 o
 -31   3   2          4.76          5.05        15.96 o
 -29   3   2        140.57        142.31        23.54 o
 -27   3   2        331.03        318.91        24.96 o
 -25   3   2         85.54         87.47        15.03 o
 -23   3   2          1.46          9.19        10.23 o
 -21   3   2          6.73         -0.73         6.98 o
 -19   3   2        248.38        238.73        11.64 o
 -17   3   2       2406.78       2408.41        35.87 o
 -15   3   2        230.51        251.63         9.62 o
 -13   3   2          5.02         -1.48         3.73 o
 -11   3   2         82.38         84.88         6.42 o
  -9   3   2         81.68         78.53         5.58 o
  -7   3   2         38.91         32.47         4.69 o
  -5   3   2        280.06        287.91         7.72 o
  -3   3   2        452.35        548.97        10.24 o
  -1   3   2        475.28        455.72         8.53 o
   1   3   2       3255.25       3517.56        43.24 o
   3   3   2        530.98        535.76         8.98 o
   5   3   2       1419.53       1422.90        21.35 o
   7   3   2       1739.15       1739.39        25.17 o
   9   3   2        730.91        786.07        17.07 o
  11   3   2        862.13        888.67        17.27 o
  13   3   2         59.98         45.74         5.56 o
  15   3   2       1520.66       1598.91        26.82 o
  17   3   2         49.09         32.51         6.63 o
  19   3   2         19.00         10.58         6.93 o
  21   3   2        178.98        183.20        12.92 o
  23   3   2         24.10         20.70        10.93 o
  25   3   2        502.65        513.16        24.88 o
  27   3   2        475.05        465.62        25.16 o
  29   3   2         67.09         81.78        22.73 o
 -26   4   2        125.01        160.48        17.12 o
 -24   4   2         70.10         57.40        12.40 o
 -22   4   2         25.33         40.31        12.20 o
 -20   4   2          9.01          9.98         7.48 o
 -18   4   2         78.06         58.18         8.53 o
 -16   4   2          4.91         -6.01         5.20 o
 -14   4   2          3.59         -0.09         5.17 o
 -12   4   2         84.64         85.04         7.83 o
 -10   4   2        184.57        175.95         9.25 o
  -8   4   2          1.16         -1.46         3.59 o
  -6   4   2          1.05          5.24         3.65 o
  -4   4   2        106.82        106.62         5.95 o
  -2   4   2          2.07          2.30         3.08 o
   0   4   2          0.30         -2.15         2.99 o
   2   4   2        282.14        270.40         7.16 o
   4   4   2        153.45        152.97         6.03 o
   6   4   2        230.30        241.66        10.32 o
   8   4   2          2.87         -0.29         3.82 o
  10   4   2        133.44        125.52         8.41 o
  12   4   2         20.23         20.52         5.31 o
  14   4   2       1604.40       1660.94        29.08 o
  16   4   2         78.29        103.79        10.07 o
  18   4   2        213.10        214.16        13.29 o
  20   4   2         11.95         22.11         8.37 o
  22   4   2        209.48        222.65        15.52 o
  24   4   2         41.98         32.11        10.76 o
  26   4   2          8.96          6.24        10.06 o
 -19   5   2        171.39        226.46        21.03 o
 -17   5   2         52.50         35.93        13.21 o
 -15   5   2          2.70         12.09         6.76 o
 -13   5   2         21.36         21.13         8.95 o
 -11   5   2          9.82          6.80         6.31 o
  -9   5   2        126.38        122.80         9.69 o
  -7   5   2        324.61        320.70        13.12 o
  -5   5   2        406.67        440.12        16.88 o
  -3   5   2          4.30          3.96         5.25 o
  -1   5   2         33.71          4.60         6.11 o
   1   5   2         67.42         77.16         9.29 o
   3   5   2          9.71          4.45         7.54 o
   5   5   2        317.01        371.85        19.08 o
   7   5   2        101.25         90.81         7.69 o
   9   5   2          1.33         -0.95         5.13 o
  11   5   2        139.24        131.30         8.97 o
  13   5   2         93.66         95.64         9.76 o
  15   5   2        233.45        237.00        14.93 o
  17   5   2          8.11          1.07        10.23 o
  19   5   2        139.58        134.35        15.39 o
   0   6   2          7.09          0.76         8.97 o
 -35   1   3          1.56         17.26        17.94 o
 -33   1   3        120.34        129.45        19.40 o
 -31   1   3          1.34          6.24        11.58 o
 -29   1   3         10.41         -0.47        10.34 o
 -27   1   3         96.02         83.47        14.42 o
 -25   1   3         50.90         42.04        10.76 o
 -23   1   3        505.56        476.38        30.70 o
 -21   1   3          0.10          3.47         4.28 o
 -19   1   3          2.40          1.71         2.71 o
 -17   1   3       2603.78       2864.37        38.13 o
 -15   1   3        263.77        229.91         7.71 o
 -13   1   3       5829.57       6470.33        69.89 o
 -11   1   3         31.71         44.63         3.67 o
  -9   1   3        131.68        177.27         6.09 o
  -7   1   3       1017.60        930.04        12.02 o
  -5   1   3        239.12        199.48         5.90 o
  -3   1   3      23241.84      24061.54       273.06 o
  -1   1   3        945.62        931.22        13.35 o
   1   1   3      33544.72      34282.84       376.90 o
   3   1   3        775.52        708.49         7.07 o
   5   1   3       1410.37       1307.12        12.77 o
   7   1   3        837.75        838.36        10.41 o
   9   1   3       4902.69       5035.33        50.50 o
  11   1   3       3808.23       4021.06        47.59 o
  13   1   3       1609.34       1864.86        25.72 o
  15   1   3       1125.72       1318.70        31.80 o
  17   1   3         62.55         60.73         5.35 o
  19   1   3         57.15         62.13         5.78 o
  21   1   3          8.74          8.09         6.28 o
  23   1   3        120.44         77.83        11.60 o
  25   1   3         25.90         19.03        11.37 o
  27   1   3          2.01         -3.21        13.17 o
  29   1   3         24.51         15.06        15.96 o
  31   1   3         93.84        102.56        22.69 o
  33   1   3          1.31        -13.06        15.12 o
  35   1   3          2.87        -17.01        17.36 o
 -32   2   3        255.15        296.76        26.41 o
 -30   2   3         11.21         28.49        12.88 o
 -28   2   3          9.65          9.41        10.54 o
 -26   2   3          1.84          9.54         8.99 o
 -24   2   3        178.20        191.00        15.63 o
 -22   2   3        695.94        693.40        20.47 o
 -20   2   3        232.20        280.47        12.72 o
 -18   2   3        597.16        521.15        16.63 o
 -16   2   3       1486.74       1346.63        27.01 o
 -14   2   3       1635.75       1508.82        26.11 o
 -12   2   3       1266.90       1209.59        21.57 o
 -10   2   3        790.12        713.31        14.45 o
  -8   2   3       1417.42       1603.64        24.60 o
  -6   2   3       4095.55       4051.38        44.24 o
  -4   2   3        900.44       1060.18        15.89 o
  -2   2   3       1374.71       1329.08        15.54 o
   0   2   3        561.82        567.63         8.80 o
   2   2   3        583.09        572.27         8.90 o
   4   2   3       2660.33       2764.46        24.28 o
   6   2   3         49.56         47.26         2.73 o
   8   2   3       1557.54       1602.80        17.83 o
  10   2   3       1489.00       1592.78        17.84 o
  12   2   3        143.05        125.54         4.54 o
  14   2   3        297.47        328.65         8.91 o
  16   2   3          3.48          8.69         3.38 o
  18   2   3        390.73        444.05        12.67 o
  20   2   3        308.22        281.08        13.24 o
  22   2   3         14.66          7.85         8.86 o
  24   2   3        820.85        840.82        28.43 o
  26   2   3        407.45        369.80        23.30 o
  28   2   3         26.29         29.09        10.31 o
  30   2   3         10.24         13.55        11.86 o
  32   2   3         55.03         39.37        25.59 o
 -31   3   3         92.63         91.25        21.54 o
 -29   3   3          0.38         -8.06        14.57 o
 -27   3   3        183.31        220.84        22.35 o
 -25   3   3         17.58         40.73        12.40 o
 -23   3   3        219.97        188.15        18.54 o
 -21   3   3          4.68          6.40         6.98 o
 -19   3   3        107.71        127.30        10.45 o
 -17   3   3        605.23        626.60        17.17 o
 -15   3   3         35.81         28.05         5.69 o
 -13   3   3       1700.78       1822.06        26.09 o
 -11   3   3          2.73          4.89         2.93 o
  -9   3   3        704.55        756.49        15.17 o
  -7   3   3        371.29        382.87        10.22 o
  -5   3   3         28.78         30.40         3.80 o
  -3   3   3        126.17        134.18         6.94 o
  -1   3   3        250.34        234.84        10.08 o
   1   3   3        881.87        880.93        17.14 o
   3   3   3       2298.31       2334.26        31.11 o
   5   3   3          1.05         -0.61         2.24 o
   7   3   3        371.04        351.01         8.86 o
   9   3   3        619.23        638.93        12.72 o
  11   3   3        196.05        203.33         8.69 o
  13   3   3        147.01        139.69         8.06 o
  15   3   3        202.64        211.46        10.23 o
  17   3   3        110.75        116.28        10.29 o
  19   3   3         72.90         63.15         9.20 o
  21   3   3        166.06        178.58        12.80 o
  23   3   3         43.04         28.25         8.55 o
  25   3   3        109.22        129.86        20.15 o
  27   3   3          9.60          4.90         9.74 o
  29   3   3          0.43          3.16         9.31 o
 -26   4   3        345.04        380.25        24.10 o
 -24   4   3        207.60        225.02        25.86 o
 -22   4   3        278.38        303.91        20.09 o
 -20   4   3        107.71        109.38        11.24 o
 -18   4   3         20.05          8.74         6.58 o
 -16   4   3         42.14         29.31         7.10 o
 -14   4   3        130.30        122.11         8.85 o
 -12   4   3         10.67          3.51         8.18 o
 -10   4   3        366.09        336.98        11.00 o
  -8   4   3        187.49        180.77         8.53 o
  -6   4   3        735.51        762.97        17.12 o
  -4   4   3        182.34        195.67         7.49 o
  -2   4   3        285.10        259.16        10.33 o
   0   4   3       1158.01       1179.06        20.30 o
   2   4   3        316.23        312.79        11.81 o
   4   4   3       1052.53       1064.04        15.73 o
   6   4   3          2.57          1.49         3.67 o
   8   4   3        225.44        246.09         9.51 o
  10   4   3         12.97         12.95         4.76 o
  12   4   3        132.96        147.56         8.88 o
  14   4   3       1093.65       1122.01        22.91 o
  16   4   3       2180.63       2280.58        39.77 o
  18   4   3        516.05        568.00        21.27 o
  20   4   3        434.63        417.43        20.48 o
  22   4   3        325.15        335.29        25.06 o
  24   4   3          9.95         -0.06         9.50 o
  26   4   3         60.91         54.42        12.16 o
 -19   5   3         34.87         35.26        10.49 o
 -17   5   3        155.41        177.48        14.27 o
 -15   5   3          1.26         11.49         6.70 o
 -13   5   3         36.09         35.50         7.08 o
 -11   5   3         74.24         62.21         8.95 o
  -9   5   3        431.97        432.00        17.75 o
  -7   5   3        164.60        186.42        12.46 o
  -5   5   3        112.25        111.72        10.08 o
  -3   5   3          7.64          7.31         6.46 o
  -1   5   3         81.86         80.21         8.89 o
   1   5   3          0.06         -0.07         6.80 o
   3   5   3        131.49        116.12        16.19 o
   5   5   3        483.37        516.19        19.77 o
   7   5   3         56.45         63.54         6.07 o
   9   5   3         18.10          8.76         5.69 o
  11   5   3         13.50         10.80         5.61 o
  13   5   3          0.64         -8.06         6.46 o
  15   5   3         39.40         45.16        10.38 o
  17   5   3         17.92         19.22        10.34 o
  19   5   3         56.30         57.70        11.95 o
 -34   0   4        238.09        295.31        49.22 o
 -32   0   4         16.03          3.94        21.65 o
 -30   0   4        460.94        399.71        51.19 o
 -28   0   4        452.81        374.06        31.30 o
 -26   0   4       2620.45       2444.55       124.21 o
 -24   0   4       3536.85       3637.91       133.18 o
 -22   0   4        127.96        130.61        14.37 o
 -20   0   4        278.05        243.71        11.57 o
 -18   0   4       2881.36       2795.97        52.89 o
 -16   0   4        372.56        432.15        15.57 o
 -14   0   4         71.94         46.07         6.82 o
 -12   0   4       6901.13       6957.54       164.39 o
 -10   0   4       3726.51       3637.07        67.34 o
  -8   0   4        757.39        787.54        19.77 o
  -6   0   4        657.08        481.63        30.25 o
  -4   0   4       3683.06       3514.20        60.37 o
  -2   0   4       3087.22       2672.19        57.20 o
   0   0   4      21374.78      21027.16       335.97 o
   2   0   4        645.39        660.65        11.84 o
   4   0   4        222.72        163.27         4.83 o
   6   0   4      19792.71      19861.02       280.29 o
   8   0   4        614.06        596.65        17.06 o
  10   0   4      13810.20      12956.82       219.41 o
  12   0   4        403.29        388.28        15.51 o
  14   0   4        389.16        345.46        27.00 o
  16   0   4          0.57          5.91         6.00 o
  18   0   4          0.37         12.47         6.82 o
  20   0   4          9.72          0.49         8.01 o
  22   0   4        727.64        660.17        39.39 o
  24   0   4        126.05        105.13        17.94 o
  26   0   4        711.73        683.37        55.14 o
  28   0   4        548.50        508.04        55.14 o
  30   0   4          0.50        -15.75        17.72 o
  32   0   4         66.01         47.25        25.59 o
  34   0   4          7.10          7.87        27.56 o
 -35   1   4         46.78         72.04        17.08 o
 -33   1   4         53.15         59.64        15.92 o
 -31   1   4        184.81        140.74        19.14 o
 -29   1   4          4.42         -1.49        13.10 o
 -27   1   4         80.30         71.33        13.02 o
 -25   1   4       1734.16       1738.93        54.33 o
 -23   1   4        400.70        360.65        20.12 o
 -21   1   4       1659.09       1657.82        43.33 o
 -19   1   4        423.44        450.87        11.57 o
 -17   1   4         97.29         92.86         8.06 o
 -15   1   4       1121.50       1197.96        19.50 o
 -13   1   4         19.64         45.64         4.79 o
 -11   1   4       4220.67       4364.47        52.12 o
  -9   1   4         60.34         54.18         4.02 o
  -7   1   4       3086.24       3006.87        36.15 o
  -5   1   4        498.82        568.56        13.95 o
  -3   1   4     217584.70     251783.78      3114.33 o
  -1   1   4        155.41        125.41         5.95 o
   1   1   4     104505.78     113542.24      1175.45 o
   3   1   4         60.81         55.86         2.30 o
   5   1   4       8302.87       8305.70        64.63 o
   7   1   4        150.18        138.17         3.93 o
   9   1   4         23.43         33.80         2.86 o
  11   1   4       7078.58       7375.44        82.70 o
  13   1   4        131.33        106.17         5.27 o
  15   1   4       2370.59       2578.87        32.22 o
  17   1   4        118.77        118.59         6.65 o
  19   1   4        546.60        515.46        13.37 o
  21   1   4        404.92        420.67        21.19 o
  23   1   4        214.95        145.29        21.25 o
  25   1   4         39.96         57.29        13.54 o
  27   1   4        355.31        314.42        30.63 o
  29   1   4          3.07         48.81        45.28 o
  31   1   4         61.96         45.00        19.34 o
  33   1   4          0.37        -14.32        16.73 o
 -32   2   4        133.10        159.97        20.97 o
 -30   2   4        126.03        145.28        19.26 o
 -28   2   4          2.67         -5.91        11.14 o
 -26   2   4         46.51         36.99        11.25 o
 -24   2   4          5.09          0.06         7.49 o
 -22   2   4       2631.59       2647.61        52.21 o
 -20   2   4        608.07        578.11        18.95 o
 -18   2   4       4567.88       4657.04        64.61 o
 -16   2   4         20.83          8.25         4.86 o
 -14   2   4        436.24        454.25        18.10 o
 -12   2   4       3635.77       3641.08        54.55 o
 -10   2   4        760.00        695.21        21.56 o
  -8   2   4       6913.47       7849.49       115.32 o
  -6   2   4         38.83         48.86         5.87 o
  -4   2   4      11967.74      12573.47       145.35 o
  -2   2   4         89.47        108.18         4.47 o
   0   2   4       1309.21       1326.38        20.91 o
   2   2   4       2184.40       2098.06        22.58 o
   4   2   4       1555.62       1573.17        15.24 o
   6   2   4       2895.42       2904.47        28.24 o
   8   2   4         39.12         61.42         4.32 o
  10   2   4       5440.92       5658.37        54.04 o
  12   2   4       1361.30       1455.58        18.06 o
  14   2   4        381.10        397.70         9.67 o
  16   2   4        380.88        398.13        10.12 o
  18   2   4        477.13        540.05        13.01 o
  20   2   4       1787.54       1727.77        31.21 o
  22   2   4       1089.27       1113.38        24.44 o
  24   2   4        361.11        331.09        19.62 o
  26   2   4        103.75         84.46        12.53 o
  28   2   4          0.01         -2.73        10.69 o
  30   2   4         82.64         82.68        20.88 o
  32   2   4         43.83         15.75        25.59 o
 -31   3   4         20.01         13.52        24.61 o
 -29   3   4        281.13        278.36        30.53 o
 -27   3   4         39.39         29.35        13.50 o
 -25   3   4         86.66         94.72        15.13 o
 -23   3   4         41.97         47.98        12.74 o
 -21   3   4        259.11        257.29        14.48 o
 -19   3   4        109.53         95.01         9.76 o
 -17   3   4         47.06         47.66         6.89 o
 -15   3   4        347.92        334.94        17.61 o
 -13   3   4        666.57        693.90        16.56 o
 -11   3   4         43.83         50.10         4.76 o
  -9   3   4        292.27        299.54         8.14 o
  -7   3   4          0.41         -1.48         3.10 o
  -5   3   4        211.84        200.61         7.62 o
  -3   3   4        613.09        587.81        18.79 o
  -1   3   4         74.36         82.99         5.94 o
   1   3   4         37.13         38.07         5.48 o
   3   3   4        159.22        149.64         6.19 o
   5   3   4       1124.55       1191.97        15.93 o
   7   3   4          1.77         -0.99         2.81 o
   9   3   4        381.53        415.23        10.28 o
  11   3   4       1592.62       1650.85        25.91 o
  13   3   4          0.78          3.14         4.69 o
  15   3   4        132.43        134.18         9.15 o
  17   3   4         46.51         50.35         7.18 o
  19   3   4        990.37       1009.36        26.03 o
  21   3   4         17.71         -2.52         6.80 o
  23   3   4        142.57        157.36        12.76 o
  25   3   4         41.49         54.25        15.91 o
  27   3   4        108.45        131.29        15.04 o
  29   3   4          6.65         16.29        10.49 o
 -26   4   4         56.88         56.46        13.01 o
 -24   4   4          2.81         -0.93         9.50 o
 -22   4   4         92.64        112.52        13.78 o
 -20   4   4          9.32         13.84         7.40 o
 -18   4   4         14.17         15.33         6.52 o
 -16   4   4        109.15        105.25         9.41 o
 -14   4   4        371.20        371.66        16.00 o
 -12   4   4       1853.81       1860.75        51.00 o
 -10   4   4        423.42        429.12        18.61 o
  -8   4   4         36.68         39.18         4.97 o
  -6   4   4         51.50         50.83         8.18 o
  -4   4   4        496.64        456.66        10.60 o
  -2   4   4          0.46         -5.94         3.96 o
   0   4   4        197.00        169.92         9.68 o
   2   4   4        315.99        289.24        12.10 o
   4   4   4          4.87          7.66         4.69 o
   6   4   4         60.65         64.88         4.62 o
   8   4   4         27.84         18.72         4.72 o
  10   4   4         27.90         26.07         5.14 o
  12   4   4         27.99         43.65         6.47 o
  14   4   4        724.89        737.41        19.99 o
  16   4   4        522.17        491.97        19.35 o
  18   4   4         33.88         27.45         8.43 o
  20   4   4        208.98        200.83        14.29 o
  22   4   4         89.25         65.74        10.48 o
  24   4   4         16.98         38.97        10.76 o
  26   4   4          6.88          2.19        10.23 o
 -19   5   4          5.45          4.44         8.99 o
 -17   5   4          9.56         13.68         8.26 o
 -15   5   4         71.39         78.27         8.93 o
 -13   5   4         86.24         70.44         8.54 o
 -11   5   4          5.61         -1.07         5.70 o
  -9   5   4        389.61        396.25        17.71 o
  -7   5   4          1.33          0.18         5.06 o
  -5   5   4          1.20         -7.51         6.69 o
  -3   5   4        279.27        285.30        13.05 o
  -1   5   4        130.95        132.08         9.45 o
   1   5   4        177.14        186.52        11.72 o
   3   5   4        274.08        286.05        14.42 o
   5   5   4        616.92        658.26        22.12 o
   7   5   4        467.60        519.85        20.84 o
   9   5   4          8.07          8.14         4.79 o
  11   5   4        166.19        186.24        10.98 o
  13   5   4          0.29         -9.33         6.22 o
  15   5   4        124.88        124.45        13.57 o
  17   5   4         19.15         24.06         9.74 o
  19   5   4         12.54         18.47        10.60 o
 -35   1   5         10.86         -2.89        13.26 o
 -33   1   5          0.02          8.22        12.88 o
 -31   1   5         14.89         12.30        12.74 o
 -29   1   5          2.49         -7.17         9.80 o
 -27   1   5         22.40         12.29        10.57 o
 -25   1   5        673.43        639.30        29.94 o
 -23   1   5        167.14        186.24        13.51 o
 -21   1   5        149.00        133.45         9.83 o
 -19   1   5          3.53          0.50         3.29 o
 -17   1   5       6599.03       7147.96       118.46 o
 -15   1   5          1.40          0.91         3.20 o
 -13   1   5       2219.52       2367.31        31.85 o
 -11   1   5       7102.77       7890.45        89.33 o
  -9   1   5        449.29        545.86        10.32 o
  -7   1   5       7173.84       7436.23        82.55 o
  -5   1   5       1883.79       1846.58        24.60 o
  -3   1   5     139241.55     155249.12      1769.12 o
  -1   1   5       1506.01       1307.16        15.33 o
   1   1   5       4075.51       4164.17        40.22 o
   3   1   5       4047.70       3928.94        38.01 o
   5   1   5          2.00          1.76         1.03 o
   7   1   5        872.58        825.53        10.10 o
   9   1   5       5939.17       6194.85        64.83 o
  11   1   5       1067.72       1187.23        17.01 o
  13   1   5        504.68        471.12        11.30 o
  15   1   5          1.78         -0.33         2.91 o
  17   1   5        391.81        379.93        10.41 o
  19   1   5         72.52         60.52         6.70 o
  21   1   5         65.90         53.06         7.44 o
  23   1   5        358.58        397.43        24.61 o
  25   1   5       1495.91       1354.33        65.19 o
  27   1   5        571.28        504.23        59.07 o
  29   1   5         70.30         45.28        18.10 o
  31   1   5          3.34         -0.60        19.69 o
  33   1   5         22.83         28.65        25.59 o
 -32   2   5          6.67         14.85        12.88 o
 -30   2   5          4.77          7.26        11.58 o
 -28   2   5         66.35         80.76        15.43 o
 -26   2   5         15.30          8.89         9.16 o
 -24   2   5          5.79          9.62         9.16 o
 -22   2   5       2376.58       2321.55        43.49 o
 -20   2   5       1753.96       1658.07        30.82 o
 -18   2   5       1620.22       1481.94        28.01 o
 -16   2   5       1806.76       1792.02        30.50 o
 -14   2   5         34.82         72.98         6.78 o
 -12   2   5         18.38          5.14         4.35 o
 -10   2   5         82.48         63.56         6.60 o
  -8   2   5       2235.61       2517.52        38.16 o
  -6   2   5         63.43         91.82         5.53 o
  -4   2   5       3389.83       3749.84        52.72 o
  -2   2   5          9.16          0.00         2.26 o
   0   2   5          2.98          1.31         2.56 o
   2   2   5       2411.27       2397.06        29.79 o
   4   2   5       1135.39       1078.58        12.67 o
   6   2   5        252.12        313.59         6.45 o
   8   2   5       4297.49       4350.62        42.89 o
  10   2   5        665.06        640.07        11.28 o
  12   2   5        288.84        237.00        10.21 o
  14   2   5        113.51        109.01         6.23 o
  16   2   5         71.08         61.44         5.09 o
  18   2   5       1146.60       1191.30        20.42 o
  20   2   5       6901.36       6990.73        90.60 o
  22   2   5       1296.74       1338.78        27.26 o
  24   2   5       1016.00       1043.69        27.23 o
  26   2   5          9.34         -3.50         7.73 o
  28   2   5        108.96        134.04        17.38 o
  30   2   5         44.88         55.99        15.60 o
  32   2   5          0.25         10.24        13.10 o
 -29   3   5          5.75         13.96        15.12 o
 -27   3   5         23.09         35.03        13.23 o
 -25   3   5         16.49         15.75        11.37 o
 -23   3   5          0.52         14.24         8.78 o
 -21   3   5         19.37         18.70         7.31 o
 -19   3   5          4.43          8.38         5.79 o
 -17   3   5        270.75        269.41        12.69 o
 -15   3   5        157.91        177.00        10.02 o
 -13   3   5        482.57        490.21        13.03 o
 -11   3   5        320.88        352.55        14.69 o
  -9   3   5        366.64        408.73        11.58 o
  -7   3   5        170.51        161.38         7.63 o
  -5   3   5        104.68        108.77         4.78 o
  -3   3   5        146.39        123.32        10.76 o
  -1   3   5        213.62        210.98         9.25 o
   1   3   5         11.84          6.96         3.04 o
   3   3   5        187.93        170.74         7.05 o
   5   3   5       1447.36       1396.54        16.71 o
   7   3   5        467.13        437.24         9.72 o
   9   3   5        238.85        233.88         8.59 o
  11   3   5        438.14        447.65        18.35 o
  13   3   5         73.04         67.22         8.07 o
  15   3   5        872.28        895.29        20.69 o
  17   3   5          4.37         -3.59         5.33 o
  19   3   5       1047.99       1038.50        26.29 o
  21   3   5          0.02         -4.89         6.78 o
  23   3   5          4.43         -2.05         6.80 o
  25   3   5          1.11         -1.53         8.15 o
  27   3   5         35.15         30.75        10.17 o
  29   3   5          0.86          6.10         9.40 o
 -26   4   5        736.75        911.79        33.65 o
 -24   4   5          0.54         22.37        10.69 o
 -22   4   5         17.46          7.44         8.99 o
 -20   4   5          0.05         -9.98         6.71 o
 -18   4   5          7.15         -8.54         5.69 o
 -16   4   5        144.19        147.82        10.48 o
 -14   4   5          6.09          6.65         5.76 o
 -12   4   5         58.96         54.55         6.75 o
 -10   4   5       1167.58       1144.90        21.41 o
  -8   4   5        199.90        201.99        11.87 o
  -6   4   5       2493.01       2407.20        31.96 o
  -4   4   5        116.90        110.88         8.10 o
  -2   4   5        149.00        136.10        12.23 o
   0   4   5         56.76         56.06         6.73 o
   2   4   5       1366.27       1402.97        26.66 o
   4   4   5         21.79         26.83         5.71 o
   6   4   5        232.15        227.93        10.86 o
   8   4   5        470.20        506.54        12.81 o
  10   4   5        368.97        378.83        13.16 o
  12   4   5        439.27        445.54        15.06 o
  14   4   5       1238.54       1309.58        27.32 o
  16   4   5        843.22        858.51        24.08 o
  18   4   5         45.36         41.38         8.93 o
  20   4   5         11.53         20.48         9.21 o
  22   4   5         22.73          9.16         7.81 o
  24   4   5         13.99         14.67         9.98 o
 -19   5   5          9.09         18.20         9.65 o
 -17   5   5         16.09         17.27         8.43 o
 -15   5   5          8.01         14.48         7.77 o
 -13   5   5        171.27        185.66        11.48 o
 -11   5   5         23.36         22.94         6.26 o
  -9   5   5         89.26        101.27         8.31 o
  -7   5   5         95.74         80.51        13.17 o
  -5   5   5          4.72          2.44         6.03 o
  -3   5   5          0.69         -9.95         6.90 o
  -1   5   5        101.04        127.37        11.47 o
   1   5   5        102.93        109.88        15.73 o
   3   5   5        631.44        740.45        32.30 o
   5   5   5        164.96        153.95        14.78 o
   7   5   5        102.71        122.15        13.20 o
   9   5   5          9.82          8.33         8.97 o
  11   5   5         26.07         19.60         7.79 o
  13   5   5         36.33         28.87         8.87 o
  15   5   5        141.70        182.09        16.95 o
  17   5   5         20.18         26.91        10.17 o
 -34   0   6          0.22          0.00        21.65 o
 -32   0   6        312.96        310.68        75.80 o
 -30   0   6         20.72         -0.44        19.69 o
 -28   0   6       1567.26       1740.26        75.85 o
 -26   0   6        728.23        712.52        36.73 o
 -24   0   6          2.60        -10.69         9.45 o
 -22   0   6        932.20        983.00        24.83 o
 -20   0   6       4201.88       4245.24        75.44 o
 -18   0   6        586.07        596.67        22.22 o
 -16   0   6        413.10        439.40        25.60 o
 -14   0   6        809.08        974.46        26.90 o
 -12   0   6       1336.79       1272.19        31.05 o
 -10   0   6       1446.92       1511.41        33.35 o
  -8   0   6          9.77          4.59         3.41 o
  -6   0   6         58.42         62.05         7.87 o
  -4   0   6      10708.61       9915.86       163.30 o
  -2   0   6      18945.88      19172.27       269.81 o
   0   0   6         76.58         49.38         3.94 o
   2   0   6      26271.69      26018.31       365.25 o
   4   0   6      26789.80      25578.73       286.12 o
   6   0   6      12882.37      12558.74       177.13 o
   8   0   6       2300.17       2831.51        45.19 o
  10   0   6      20219.21      20778.59       346.60 o
  12   0   6      17009.93      18613.44       312.59 o
  14   0   6         15.20          0.98         4.85 o
  16   0   6        179.72        307.65        17.76 o
  18   0   6       2749.02       2792.07        56.01 o
  20   0   6         13.73          0.76         8.97 o
  22   0   6        431.33        417.96        29.91 o
  24   0   6        971.59        906.07        59.09 o
  26   0   6        163.00         86.62        27.56 o
  28   0   6         93.80         53.15        25.59 o
  30   0   6         69.34        110.24        31.50 o
  32   0   6        235.68        275.63        45.28 o
  34   0   6         27.50         57.09        31.50 o
 -35   1   6          2.64         24.05        15.33 o
 -33   1   6         37.22         19.92        13.32 o
 -31   1   6         20.89         26.39        14.37 o
 -29   1   6        812.70        793.70        35.27 o
 -27   1   6         70.15         50.85        23.28 o
 -25   1   6         34.93         57.52        16.14 o
 -23   1   6        111.53        103.51         9.37 o
 -21   1   6          4.10          2.16         4.09 o
 -19   1   6        586.66        601.73        20.05 o
 -17   1   6        174.75        212.92         9.73 o
 -15   1   6       3143.46       3361.84        47.03 o
 -13   1   6        139.56        147.24         6.66 o
 -11   1   6        137.99        135.10         6.67 o
  -9   1   6         15.00          7.93         4.14 o
  -7   1   6        519.30        515.80        10.62 o
  -5   1   6       2714.62       2661.26        34.22 o
  -3   1   6      32487.06      32877.80       458.79 o
  -1   1   6          1.04          8.25         2.59 o
   1   1   6         64.23         67.73         5.59 o
   3   1   6        442.32        432.07         6.79 o
   5   1   6        479.75        431.10         7.54 o
   7   1   6       5302.57       5407.85        55.82 o
   9   1   6       1052.97       1053.68        19.63 o
  11   1   6        667.64        751.71        12.87 o
  13   1   6       2906.69       3213.44        38.17 o
  15   1   6          6.79          4.72         3.22 o
  17   1   6         72.10         61.67         5.03 o
  19   1   6       2720.71       2779.07        38.33 o
  21   1   6         11.35         12.18         8.24 o
  23   1   6        129.05        135.81        15.83 o
  25   1   6        106.56        136.78        17.32 o
  27   1   6         99.21        101.47        20.88 o
  29   1   6        195.59        172.52        25.73 o
  31   1   6         13.59          8.99        19.69 o
  33   1   6         78.79        139.35        26.34 o
 -32   2   6         60.47         69.92        18.78 o
 -30   2   6         16.25         22.29        12.66 o
 -28   2   6         19.56          7.22        10.98 o
 -26   2   6        203.93        201.51        28.47 o
 -24   2   6          1.64        -10.52         7.59 o
 -22   2   6       1430.34       1348.42        36.12 o
 -20   2   6       2993.45       3000.03        50.57 o
 -18   2   6          8.21         26.17         6.38 o
 -16   2   6        377.44        385.59        18.87 o
 -14   2   6        129.38        117.62         9.66 o
 -12   2   6        274.83        278.47        13.03 o
 -10   2   6        762.30        769.20        19.40 o
  -8   2   6       1204.10       1298.82        23.33 o
  -6   2   6       6837.24       7180.87        87.66 o
  -4   2   6         61.30         71.00         4.76 o
  -2   2   6        347.63        345.17         9.42 o
   0   2   6       6829.14       6996.71        77.79 o
   2   2   6        980.71       1002.81        15.34 o
   4   2   6       2546.18       2887.76        28.75 o
   6   2   6       2365.72       2636.33        28.82 o
   8   2   6        658.14        720.49        11.61 o
  10   2   6       1792.14       1809.03        23.87 o
  12   2   6        133.02        156.95         5.10 o
  14   2   6        183.08        197.89         6.67 o
  16   2   6         29.23         24.02         4.50 o
  18   2   6          1.61          4.79         4.40 o
  20   2   6        118.15         86.81        10.15 o
  22   2   6       1738.07       1799.60        45.01 o
  24   2   6       1711.01       1631.16        40.64 o
  26   2   6         90.37        113.60        14.49 o
  28   2   6         18.36         34.11        10.40 o
  30   2   6         29.56         28.63        28.54 o
  32   2   6          6.03          2.15        13.78 o
 -29   3   6        206.87        235.46        28.31 o
 -27   3   6         18.50         -3.50        12.30 o
 -25   3   6         13.86          6.45        10.57 o
 -23   3   6          4.92         -0.43         9.09 o
 -21   3   6         60.44         53.84         8.81 o
 -19   3   6         34.89         27.56         6.80 o
 -17   3   6        341.93        316.49        15.10 o
 -15   3   6         58.19         58.50         6.89 o
 -13   3   6         92.36        101.03         8.33 o
 -11   3   6        187.31        179.51         9.02 o
  -9   3   6        328.73        343.60        11.11 o
  -7   3   6        214.41        221.70         7.93 o
  -5   3   6        998.01        978.13        18.29 o
  -3   3   6        309.07        300.17        10.37 o
  -1   3   6        107.12         98.22         6.91 o
   1   3   6        162.84        170.90         9.69 o
   3   3   6        309.29        308.79        11.27 o
   5   3   6         29.13         20.17         3.63 o
   7   3   6        213.72        233.02         7.66 o
   9   3   6         68.66         60.43         5.35 o
  11   3   6       2435.82       2493.03        37.85 o
  13   3   6       1225.86       1235.63        24.41 o
  15   3   6        570.53        598.60        17.01 o
  17   3   6       1139.60       1202.31        27.90 o
  19   3   6        743.77        790.78        22.77 o
  21   3   6         10.77          7.46         7.31 o
  23   3   6        265.35        286.52        16.58 o
  25   3   6        133.09        129.03        14.20 o
  27   3   6         66.60         78.81        13.31 o
  29   3   6         15.58         27.81        12.74 o
 -26   4   6        273.15        264.37        21.27 o
 -24   4   6         60.88         87.04        13.20 o
 -22   4   6         79.28        115.02        17.01 o
 -20   4   6         18.90         11.87         7.67 o
 -18   4   6         19.85         17.01         6.99 o
 -16   4   6         37.93         21.61         6.89 o
 -14   4   6         56.12         56.63         7.83 o
 -12   4   6        192.11        198.03        10.07 o
 -10   4   6        456.21        465.56        13.71 o
  -8   4   6        390.47        400.69        12.09 o
  -6   4   6        342.12        357.54        10.51 o
  -4   4   6        645.10        639.97        18.38 o
  -2   4   6         12.71          1.52         6.54 o
   0   4   6        283.75        262.15        13.08 o
   2   4   6       1491.98       1636.17        32.11 o
   4   4   6         17.47         12.45         6.18 o
   6   4   6        353.85        380.70        18.05 o
   8   4   6          5.34          6.99         5.09 o
  10   4   6          2.65          2.73         5.05 o
  12   4   6        769.85        752.71        19.00 o
  14   4   6         12.40          4.08         6.77 o
  16   4   6       1234.39       1198.19        29.12 o
  18   4   6         19.01         31.45         8.67 o
  20   4   6         34.17         28.30         8.70 o
  22   4   6         16.68         25.47         9.20 o
  24   4   6        129.78        171.68        16.30 o
 -19   5   6         47.19         63.74        10.81 o
 -17   5   6          0.55         -1.94         7.58 o
 -15   5   6          6.40         18.19         8.23 o
 -13   5   6          0.00         11.82         7.43 o
 -11   5   6          9.34          3.76         5.68 o
  -9   5   6        113.58         98.87         8.22 o
  -7   5   6        103.39        106.60        10.18 o
  -5   5   6        162.10        154.18        11.43 o
  -3   5   6         54.61         46.78         8.23 o
  -1   5   6        267.54        277.78        16.65 o
   1   5   6        275.76        263.39        17.90 o
   3   5   6       1593.81       1713.55        35.94 o
   5   5   6         30.43         42.63        10.17 o
   7   5   6        396.03        424.31        22.01 o
   9   5   6         45.50         49.64        13.14 o
  11   5   6        104.25        107.01        10.77 o
  13   5   6          0.22          2.48         8.52 o
  15   5   6        186.34        167.51        14.41 o
  17   5   6        312.54        309.57        19.58 o
 -33   1   7          0.20          3.42        13.23 o
 -31   1   7         24.46         10.14        12.40 o
 -29   1   7        268.06        227.50        22.68 o
 -27   1   7         30.57         34.40        12.40 o
 -25   1   7        120.40        117.83        16.27 o
 -23   1   7          8.80         10.25         5.85 o
 -21   1   7       2594.97       2577.15        44.83 o
 -19   1   7        472.98        432.52        19.56 o
 -17   1   7        308.47        301.95        12.96 o
 -15   1   7        351.08        323.84         9.97 o
 -13   1   7       1637.32       1789.30        28.47 o
 -11   1   7        613.19        645.76        14.63 o
  -9   1   7       4822.22       4975.22        69.11 o
  -7   1   7      16178.80      17234.43       200.07 o
  -5   1   7        499.50        465.53         9.39 o
  -3   1   7         86.59         81.29         4.77 o
  -1   1   7       2054.58       1959.20        26.12 o
   1   1   7      10854.99      10690.48       135.49 o
   3   1   7          2.11          0.87         1.24 o
   5   1   7       1684.88       1762.76        20.97 o
   7   1   7        735.10        807.77        13.96 o
   9   1   7         12.31         13.90         2.48 o
  11   1   7         42.86         41.78         4.59 o
  13   1   7          0.61          4.67         2.64 o
  15   1   7         95.64        105.59         5.48 o
  17   1   7        754.64        822.15        15.16 o
  19   1   7        596.21        624.03        18.71 o
  21   1   7       2601.89       2392.08        56.92 o
  23   1   7        248.35        246.64        32.15 o
  25   1   7        219.27        172.65        20.74 o
  27   1   7        136.58        140.83        22.94 o
  29   1   7         26.50         44.52        22.64 o
  31   1   7          1.01          0.00        15.31 o
  33   1   7        158.32        273.32        43.31 o
 -32   2   7        229.56        248.12        25.27 o
 -30   2   7         18.00         20.26        12.88 o
 -28   2   7         44.89         28.28        13.32 o
 -26   2   7         29.57         41.59        12.74 o
 -24   2   7          4.52          3.38         8.32 o
 -22   2   7        462.45        482.81        24.18 o
 -20   2   7       1093.05       1117.91        25.55 o
 -18   2   7        252.03        219.72        12.26 o
 -16   2   7       1924.97       2146.22        42.76 o
 -14   2   7          0.05         -4.70         4.35 o
 -12   2   7        349.76        304.15        12.80 o
 -10   2   7        203.59        166.89         9.99 o
  -8   2   7        224.09        245.99        12.56 o
  -6   2   7       2018.94       2310.08        32.85 o
  -4   2   7       1033.93       1015.37        18.60 o
  -2   2   7       8282.36       8758.90       112.85 o
   0   2   7        611.34        721.34        11.66 o
   2   2   7        113.64         96.60         3.92 o
   4   2   7       4260.98       4580.62        46.23 o
   6   2   7          0.46         -0.17         2.03 o
   8   2   7         81.66         84.41         4.41 o
  10   2   7       1791.45       1916.45        25.81 o
  12   2   7       1662.72       1787.62        20.81 o
  14   2   7         77.95         78.36         4.70 o
  16   2   7        612.26        646.47        12.42 o
  18   2   7        204.17        193.22        14.28 o
  20   2   7       1139.81       1050.31        25.28 o
  22   2   7         83.23         89.09        10.29 o
  24   2   7         13.22         16.03         9.16 o
  26   2   7          5.91          3.82         8.58 o
  28   2   7         60.33         41.12        12.66 o
  30   2   7          7.72         22.22        14.17 o
  32   2   7         36.12         45.99        17.03 o
 -29   3   7         25.24         23.31        17.03 o
 -27   3   7        119.18        169.70        24.33 o
 -25   3   7         19.48         14.44        11.37 o
 -23   3   7        183.93        190.74        16.34 o
 -21   3   7          5.01          5.90         7.16 o
 -19   3   7         18.93          4.34         6.12 o
 -17   3   7        118.32        116.89         9.35 o
 -15   3   7          1.52         -2.14         5.43 o
 -13   3   7         33.27         45.06         6.98 o
 -11   3   7         90.60         97.86         7.30 o
  -9   3   7       1680.60       1669.16        28.40 o
  -7   3   7        148.27        146.45         6.66 o
  -5   3   7        205.09        217.00         7.87 o
  -3   3   7        555.76        507.22        16.36 o
  -1   3   7        325.20        341.34        13.45 o
   1   3   7        259.57        203.03         9.86 o
   3   3   7         72.12         44.35         5.48 o
   5   3   7        270.95        324.86         8.84 o
   7   3   7          7.13          2.88         3.09 o
   9   3   7         70.45         78.40         6.22 o
  11   3   7         19.22         21.36         5.42 o
  13   3   7        382.27        382.02        13.77 o
  15   3   7         21.94         20.30         6.28 o
  17   3   7         34.14         26.63         7.19 o
  19   3   7        100.37        105.57        12.13 o
  21   3   7        108.50        121.93        11.07 o
  23   3   7         10.73          4.70         7.95 o
  25   3   7         26.63          3.77        10.10 o
  27   3   7         66.13         75.50        15.13 o
  29   3   7          1.66         -9.27         9.79 o
 -24   4   7          0.04         10.01        10.24 o
 -22   4   7          0.31         -2.02         8.39 o
 -20   4   7         10.42          9.57         7.67 o
 -18   4   7        158.00        183.95        12.31 o
 -16   4   7        225.49        235.42        13.19 o
 -14   4   7         57.59         54.03         7.02 o
 -12   4   7        998.03        973.43        20.50 o
 -10   4   7        740.88        721.27        19.78 o
  -8   4   7        994.88       1031.57        21.15 o
  -6   4   7          0.08         -5.00         4.11 o
  -4   4   7         90.84         75.73         9.77 o
  -2   4   7        905.97        890.79        25.17 o
   0   4   7        327.50        363.24        16.72 o
   2   4   7        596.53        624.94        18.80 o
   4   4   7         43.33         32.77         8.59 o
   6   4   7        717.60        791.62        24.68 o
   8   4   7        297.75        282.61        12.12 o
  10   4   7         47.25         53.44         7.60 o
  12   4   7          8.50          8.41         5.92 o
  14   4   7        198.30        208.81        12.83 o
  16   4   7        214.52        201.11        16.90 o
  18   4   7          7.02          0.87         7.35 o
  20   4   7         51.19         36.69         9.37 o
  22   4   7         23.76         18.57         8.64 o
  24   4   7          8.32          9.18        10.23 o
 -17   5   7          5.08          6.80         8.40 o
 -15   5   7         12.41         13.17         7.90 o
 -13   5   7        152.67        173.52        12.70 o
 -11   5   7         28.56          9.53         6.70 o
  -9   5   7         43.67         43.21         6.39 o
  -7   5   7          0.34         -1.01         6.26 o
  -5   5   7         38.89         28.79         8.78 o
  -3   5   7        147.01        149.81        11.72 o
  -1   5   7         61.76         56.95        10.61 o
   1   5   7        151.00        161.93        24.72 o
   3   5   7        420.88        416.96        23.58 o
   5   5   7          2.57         -7.95         7.99 o
   7   5   7          1.30         -3.89         7.88 o
   9   5   7          4.36         31.54        15.79 o
  11   5   7        439.15        439.65        39.22 o
  13   5   7         51.54         59.62        13.07 o
  15   5   7         73.73         66.26        11.16 o
  17   5   7         86.05         82.89        16.20 o
 -34   0   8         12.10         10.10        15.60 o
 -32   0   8         31.24         52.09        19.69 o
 -30   0   8         10.84          3.64        13.71 o
 -28   0   8        903.09        811.11        58.10 o
 -26   0   8        609.17        618.86        47.26 o
 -24   0   8       1304.18       1341.59        49.92 o
 -22   0   8        304.10        240.21        29.53 o
 -20   0   8       1870.58       1948.03        87.72 o
 -18   0   8        164.66        165.43        27.37 o
 -16   0   8       4702.87       4945.60        95.32 o
 -14   0   8       3918.52       3972.58        77.44 o
 -12   0   8         65.59         65.56         7.52 o
 -10   0   8       3880.22       3552.13       255.57 o
  -8   0   8         44.92         59.47        13.82 o
  -6   0   8       5843.60       5352.68       114.95 o
  -4   0   8        216.26        220.71        14.89 o
  -2   0   8      16206.59      15249.92       253.01 o
   0   0   8       3308.63       3117.85        57.47 o
   2   0   8       6636.48       6594.87       113.58 o
   4   0   8        588.93        606.03        12.90 o
   6   0   8       8870.92       8653.52       124.35 o
   8   0   8          0.01         -2.66         1.77 o
  10   0   8        414.25        556.80        15.76 o
  12   0   8        955.90        981.55        21.33 o
  14   0   8         69.18         74.48         9.27 o
  16   0   8        380.33        381.57        35.44 o
  18   0   8        523.19        553.10        38.40 o
  20   0   8        503.29        478.31        17.51 o
  22   0   8       1359.74       1464.20        53.62 o
  24   0   8       1587.37       1314.27        74.88 o
  26   0   8        181.73        116.16        29.53 o
  28   0   8         12.68         35.43        21.65 o
  30   0   8          2.06        -19.69        17.72 o
  32   0   8          5.88         15.75        23.62 o
  34   0   8         50.19        129.93        39.37 o
 -33   1   8        156.42        156.06        21.07 o
 -31   1   8         18.60         18.86        12.40 o
 -29   1   8        697.48        758.13        34.97 o
 -27   1   8        485.93        443.79        28.60 o
 -25   1   8       1578.90       1624.14        53.18 o
 -23   1   8        277.12        258.02        15.51 o
 -21   1   8       1317.57       1381.07        39.36 o
 -19   1   8        180.87        161.19        10.65 o
 -17   1   8        374.08        353.27        13.30 o
 -15   1   8        728.53        756.96        17.06 o
 -13   1   8        201.91        184.96        16.29 o
 -11   1   8       1247.14       1514.53        24.60 o
  -9   1   8        609.68        656.72        14.87 o
  -7   1   8      10019.70      10700.60       139.83 o
  -5   1   8         84.33         65.81         5.23 o
  -3   1   8       1663.52       1556.04        26.27 o
  -1   1   8         76.86         77.08         3.49 o
   1   1   8       1617.45       1617.12        22.38 o
   3   1   8       1989.91       1926.23        23.72 o
   5   1   8       1269.15       1181.54        14.88 o
   7   1   8      14853.42      15494.81       165.42 o
   9   1   8       3941.25       4201.28        54.54 o
  11   1   8         84.21         82.03         5.76 o
  13   1   8        562.51        609.21        14.52 o
  15   1   8         77.47         52.40         5.07 o
  17   1   8       1908.07       1918.59        32.23 o
  19   1   8       1606.25       1602.60        25.59 o
  21   1   8       1571.98       1563.26        49.00 o
  23   1   8        250.65        209.78        18.19 o
  25   1   8        127.84         84.41        15.13 o
  27   1   8        219.07        167.79        54.14 o
  29   1   8        173.67        198.94        27.12 o
  31   1   8        127.46        135.76        16.95 o
  33   1   8         53.69         33.47        20.88 o
 -32   2   8          5.64         -1.54        13.09 o
 -30   2   8         51.17         68.07        15.33 o
 -28   2   8         74.69         35.66        12.40 o
 -26   2   8         22.24         29.14        12.15 o
 -24   2   8        382.09        358.60        21.11 o
 -22   2   8        119.74         97.16        10.05 o
 -20   2   8         12.17         -0.57         6.23 o
 -18   2   8        149.41        139.14        11.40 o
 -16   2   8        121.44        108.78        16.48 o
 -14   2   8        193.17        178.65        11.29 o
 -12   2   8        843.41        955.23        23.81 o
 -10   2   8         30.81          9.24         5.12 o
  -8   2   8        488.22        449.63        16.77 o
  -6   2   8      14721.13      14967.50       193.96 o
  -4   2   8         12.13          2.41         4.96 o
  -2   2   8      27499.00      28658.08       353.88 o
   0   2   8       2483.96       2554.30        31.87 o
   2   2   8        352.55        435.84         8.33 o
   4   2   8        136.60        157.92         5.33 o
   6   2   8        459.62        498.14        10.66 o
   8   2   8       1201.23       1197.01        18.76 o
  10   2   8        493.83        558.39        14.31 o
  12   2   8        309.93        343.25         7.73 o
  14   2   8         32.91         28.11         4.79 o
  16   2   8        146.72        147.74         7.36 o
  18   2   8        516.63        531.36        19.66 o
  20   2   8        376.43        349.34        15.73 o
  22   2   8        177.86        188.04        12.80 o
  24   2   8        484.77        471.43        35.08 o
  26   2   8         12.35         -0.25        10.73 o
  28   2   8        108.18        104.13        15.65 o
  30   2   8         18.83         11.34        13.41 o
  32   2   8          1.69        -17.85        11.90 o
 -29   3   8        216.39        222.61        28.51 o
 -27   3   8          9.36         -9.73        14.76 o
 -25   3   8         35.37         23.88        10.24 o
 -23   3   8         11.81         -6.86         8.58 o
 -21   3   8        326.59        286.27        16.81 o
 -19   3   8        176.01        152.60        10.93 o
 -17   3   8          0.39         -0.06         5.88 o
 -15   3   8       2070.39       2028.43        38.20 o
 -13   3   8        833.84        788.90        23.31 o
 -11   3   8        299.26        287.11        14.31 o
  -9   3   8         91.21         86.83         6.83 o
  -7   3   8        951.29        963.70        17.22 o
  -5   3   8        240.93        219.86         8.18 o
  -3   3   8         66.87         67.62         5.46 o
  -1   3   8        133.31        146.02         9.93 o
   1   3   8        552.51        574.33        15.66 o
   3   3   8          0.63          0.05         2.21 o
   5   3   8        408.44        401.75         8.47 o
   7   3   8         98.87        100.49         5.71 o
   9   3   8        581.04        579.09        14.39 o
  11   3   8          0.49         -2.52         4.62 o
  13   3   8       1953.96       2020.65        34.19 o
  15   3   8        359.68        363.37        15.00 o
  17   3   8         53.07         42.99         8.00 o
  19   3   8       2097.15       2211.73        42.47 o
  21   3   8         71.06         81.91        10.89 o
  23   3   8        350.63        298.34        18.55 o
  25   3   8          5.52          8.32        10.84 o
  27   3   8          4.95          0.16         9.79 o
  29   3   8          1.39        -11.49        10.91 o
 -24   4   8        121.08        162.81        16.84 o
 -22   4   8          5.61         10.55         8.85 o
 -20   4   8         58.45         58.08         9.39 o
 -18   4   8         15.27          7.87         6.67 o
 -16   4   8          1.98         -3.44         5.92 o
 -14   4   8          9.65         10.44         6.08 o
 -12   4   8        716.55        662.16        16.65 o
 -10   4   8         80.97         65.75         6.93 o
  -8   4   8        105.77         93.42         7.43 o
  -6   4   8        419.66        425.11        21.84 o
  -4   4   8         44.48         49.74         8.64 o
  -2   4   8         75.26         74.04        12.79 o
   0   4   8          3.86         -0.39         6.78 o
   2   4   8       1089.61       1138.11        26.14 o
   4   4   8        168.50        179.04        11.63 o
   6   4   8        217.17        214.52        14.46 o
   8   4   8        515.26        508.46        16.47 o
  10   4   8         37.45         18.46         5.91 o
  12   4   8        890.46        899.69        30.88 o
  14   4   8          9.26          9.95         6.78 o
  16   4   8         10.08          8.45         7.30 o
  18   4   8        105.13        123.13        12.13 o
  20   4   8          0.81         -0.27         6.91 o
  22   4   8         11.64         17.10         8.25 o
  24   4   8         55.49         57.40        14.24 o
 -17   5   8        119.11        125.82        12.44 o
 -15   5   8         86.25         98.69        11.22 o
 -13   5   8         85.67         88.91        10.01 o
 -11   5   8          1.55          4.54         6.49 o
  -9   5   8          0.06        -10.07         6.71 o
  -7   5   8         27.23         22.87         7.20 o
  -5   5   8          4.29         -5.02         6.57 o
  -3   5   8        134.15        118.54        12.56 o
  -1   5   8        385.32        360.51        28.70 o
   1   5   8        230.24        231.22        16.21 o
   3   5   8        122.52        136.71        13.31 o
   5   5   8         22.71          7.41         8.85 o
   7   5   8         37.68         28.33        12.28 o
   9   5   8          0.57        -14.24         9.50 o
  11   5   8        426.80        499.09        30.57 o
  13   5   8        302.62        310.05        16.98 o
  15   5   8        157.42        160.09        14.60 o
  17   5   8         89.73        100.24        13.92 o
 -33   1   9          0.98         11.05        13.38 o
 -31   1   9         89.28         54.11        15.43 o
 -29   1   9         34.66         44.40        14.69 o
 -27   1   9        209.03        230.70        21.70 o
 -25   1   9       1886.02       1770.89        43.62 o
 -23   1   9        386.40        386.54        23.72 o
 -21   1   9       4386.92       4304.78        87.85 o
 -19   1   9        716.09        752.20        22.75 o
 -17   1   9         22.52         18.76         5.43 o
 -15   1   9         17.79         10.51         4.65 o
 -13   1   9        152.84        126.13         8.53 o
 -11   1   9       3390.65       3647.49        54.31 o
  -9   1   9          5.25          5.32         3.68 o
  -7   1   9       5232.61       5720.49        72.10 o
  -5   1   9        194.17        214.99        11.08 o
  -3   1   9        777.74        737.64        18.79 o
  -1   1   9       1532.89       1536.76        19.24 o
   1   1   9        291.11        225.23         6.36 o
   3   1   9        865.42        671.82        11.52 o
   5   1   9       1019.28        943.11        13.69 o
   7   1   9        288.28        334.02         8.58 o
   9   1   9       1224.36       1378.64        22.77 o
  11   1   9         31.19         37.43         4.39 o
  13   1   9         69.37        133.63         7.42 o
  15   1   9         18.78         32.27         5.05 o
  17   1   9       3307.34       3186.60        50.36 o
  19   1   9        226.07        215.95        10.80 o
  21   1   9       1608.91       1541.13        31.32 o
  23   1   9        188.58        242.89        16.22 o
  25   1   9        345.80        324.70        21.60 o
  27   1   9         78.30         74.66        13.26 o
  29   1   9         11.79         19.40        11.46 o
  31   1   9        138.93        160.65        26.45 o
  33   1   9          8.57         -0.98        18.10 o
 -32   2   9         16.92         10.83        16.94 o
 -30   2   9          5.74         -8.16        11.46 o
 -28   2   9          0.05         -7.26        10.10 o
 -26   2   9        100.61        146.37        18.72 o
 -24   2   9         57.70         39.37        16.70 o
 -22   2   9         19.51         25.41         8.15 o
 -20   2   9        868.29        929.32        29.38 o
 -18   2   9        152.69        140.97        11.40 o
 -16   2   9       3308.45       3412.41        61.58 o
 -14   2   9         37.34         36.32         6.89 o
 -12   2   9        459.68        466.65        20.41 o
 -10   2   9        256.65        232.68        13.89 o
  -8   2   9        346.00        353.96        15.22 o
  -6   2   9      28993.47      29300.05       372.58 o
  -4   2   9        214.28        186.37        11.21 o
  -2   2   9      12084.09      12193.68       202.71 o
   0   2   9        256.21        294.60         8.02 o
   2   2   9         63.13         93.23         4.82 o
   4   2   9          0.02         -1.89         2.09 o
   6   2   9       1827.05       1840.01        26.25 o
   8   2   9       3179.04       3630.54        50.10 o
  10   2   9        270.78        302.74         8.95 o
  12   2   9       1952.29       2009.98        25.34 o
  14   2   9        117.82        124.86         6.48 o
  16   2   9        596.11        606.09        19.84 o
  18   2   9         13.05         14.69         6.41 o
  20   2   9        281.61        297.72        14.77 o
  22   2   9         60.65         31.79         7.92 o
  24   2   9        198.55        228.92        16.78 o
  26   2   9         56.51         38.69        11.59 o
  28   2   9        137.19        152.99        18.24 o
  30   2   9          7.17         39.93        23.62 o
 -29   3   9         73.87        100.81        22.27 o
 -27   3   9          3.36        -11.81        15.75 o
 -25   3   9          5.81          1.02        10.84 o
 -23   3   9         22.03         17.90         9.29 o
 -21   3   9         34.79         45.77         9.03 o
 -19   3   9        134.01        165.66        12.45 o
 -17   3   9          5.72          9.89         6.59 o
 -15   3   9         89.32         40.11         8.78 o
 -13   3   9        180.47        158.63        11.97 o
 -11   3   9        912.62        910.03        23.24 o
  -9   3   9        820.12        826.57        23.20 o
  -7   3   9         91.10        107.54         7.27 o
  -5   3   9          3.41         -4.27         3.63 o
  -3   3   9        310.10        300.91        10.59 o
  -1   3   9        436.74        352.32        10.70 o
   1   3   9         49.46         42.39         6.50 o
   3   3   9        460.00        438.89         9.82 o
   5   3   9        159.92        172.45         6.90 o
   7   3   9         91.56         81.73         6.10 o
   9   3   9         15.97         22.59         5.05 o
  11   3   9        311.24        332.52        12.46 o
  13   3   9          2.68         -7.42         4.95 o
  15   3   9          4.11         -4.05         6.50 o
  17   3   9          6.80          3.77         7.64 o
  19   3   9        115.29        165.30        14.07 o
  21   3   9        153.60        156.40        14.15 o
  23   3   9         38.41         28.69        10.69 o
  25   3   9          0.01         -5.45         9.43 o
  27   3   9          5.49          8.68        10.98 o
 -24   4   9         72.58         71.32        18.75 o
 -22   4   9          2.57          5.53         8.93 o
 -20   4   9         12.05         12.23         8.37 o
 -18   4   9         87.01         85.59         9.52 o
 -16   4   9        169.60        140.20        10.64 o
 -14   4   9         27.39         32.35         7.04 o
 -12   4   9        281.73        243.86        13.35 o
 -10   4   9         48.38         32.82         6.27 o
  -8   4   9         49.12         45.76         6.12 o
  -6   4   9          1.58          2.03         5.66 o
  -4   4   9        482.15        451.70        18.92 o
  -2   4   9        279.18        269.37        22.45 o
   0   4   9        903.20        849.71        25.26 o
   2   4   9       2507.23       2449.19        49.01 o
   4   4   9        512.54        498.49        17.58 o
   6   4   9        159.47        154.38        16.20 o
   8   4   9        255.85        262.37        12.29 o
  10   4   9         48.76         36.25         7.24 o
  12   4   9        171.75        164.98        19.89 o
  14   4   9        121.22        122.20        10.64 o
  16   4   9       1289.44       1378.87        31.71 o
  18   4   9        120.12        104.11        11.22 o
  20   4   9         23.55         29.81         9.96 o
  22   4   9         29.18         26.14        10.34 o
  24   4   9          4.89          1.07        11.07 o
 -17   5   9          1.97         20.93         9.30 o
 -15   5   9         50.38         42.75         9.26 o
 -13   5   9          6.61         13.53         7.99 o
 -11   5   9         62.83         74.29        13.24 o
  -9   5   9        104.13         94.69        12.00 o
  -7   5   9        163.35        148.44        16.12 o
  -5   5   9         15.28         10.62         7.36 o
  -3   5   9         27.30         18.39         7.65 o
  -1   5   9        143.09        157.32        13.91 o
   1   5   9         13.37         -0.96         9.38 o
   3   5   9         80.64         78.65        14.49 o
   5   5   9         23.94         24.11        11.71 o
   7   5   9        207.61        204.16        20.54 o
   9   5   9          7.02         -3.22        13.75 o
  11   5   9        486.70        572.91        32.42 o
  13   5   9        400.43        407.19        18.93 o
  15   5   9         18.32          4.65        10.02 o
 -34   0  10         15.14         21.50        20.67 o
 -32   0  10        200.40        232.41        29.33 o
 -30   0  10          1.05        -26.83        19.69 o
 -28   0  10        899.98        885.20        92.57 o
 -26   0  10         33.92         11.81        14.57 o
 -24   0  10        389.44        387.89        41.35 o
 -22   0  10        121.19        147.65        23.62 o
 -20   0  10       1771.40       1785.66        76.87 o
 -18   0  10       1126.65       1263.40        49.10 o
 -16   0  10          8.72         17.72         6.82 o
 -14   0  10       4836.59       5158.31        97.98 o
 -12   0  10         70.62         64.78         8.29 o
 -10   0  10        965.35       1001.31        32.72 o
  -8   0  10         44.47         33.93         6.96 o
  -6   0  10         54.56         73.63         7.14 o
  -4   0  10          6.74         -1.31         3.41 o
  -2   0  10       3303.81       3121.15        59.28 o
   0   0  10        148.87        110.35         7.96 o
   2   0  10         41.25         40.62         5.68 o
   4   0  10        706.43        766.98        17.35 o
   6   0  10       1909.74       1889.30        32.52 o
   8   0  10       2396.26       2487.33        51.64 o
  10   0  10       3815.28       3959.23        71.22 o
  12   0  10        119.10        132.47        13.32 o
  14   0  10        440.86        382.25        14.54 o
  16   0  10       2237.45       2336.83        49.03 o
  18   0  10         40.17         24.66         7.14 o
  20   0  10         30.62         47.89        13.14 o
  22   0  10       2593.99       2351.37       110.41 o
  24   0  10        617.82        640.00        53.17 o
  26   0  10        693.98        640.02        53.17 o
  28   0  10         84.32        108.27        31.50 o
  30   0  10         44.44         17.72        23.62 o
  32   0  10        167.25        163.40        41.34 o
 -33   1  10         16.87         17.50        14.18 o
 -31   1  10         97.68         99.73        18.11 o
 -29   1  10          2.40         16.38        12.68 o
 -27   1  10         47.01         78.36        12.32 o
 -25   1  10        562.02        490.99        31.72 o
 -23   1  10       2818.47       2944.91        80.09 o
 -21   1  10        420.33        410.92        22.99 o
 -19   1  10       1605.34       1641.10        37.26 o
 -17   1  10         87.95         93.67         8.37 o
 -15   1  10        602.81        604.43        15.69 o
 -13   1  10        696.01        682.68        15.90 o
 -11   1  10       1112.34       1234.32        24.05 o
  -9   1  10       2371.89       2507.45        39.62 o
  -7   1  10        724.02        840.25        15.69 o
  -5   1  10       2431.70       2448.69        41.53 o
  -3   1  10        591.21        583.46        14.79 o
  -1   1  10       8846.83       9165.82       101.13 o
   1   1  10       7968.46       7954.20        95.30 o
   3   1  10       4181.21       4266.00        54.29 o
   5   1  10       2717.74       2985.59        36.74 o
   7   1  10      10179.26      10312.95       112.79 o
   9   1  10       2699.73       2755.85        38.83 o
  11   1  10         22.03         26.56         4.33 o
  13   1  10        160.25        186.60         8.89 o
  15   1  10        841.04        873.55        19.36 o
  17   1  10       3217.00       3226.32        47.50 o
  19   1  10       1837.99       1829.41        34.51 o
  21   1  10         93.61         82.97         8.36 o
  23   1  10        145.34        119.11        11.81 o
  25   1  10         40.37         44.24        15.33 o
  27   1  10          6.89          0.08         9.79 o
  29   1  10        162.25        167.88        26.34 o
  31   1  10         94.62        109.62        23.66 o
 -32   2  10        146.23        157.63        24.16 o
 -30   2  10          1.21         -5.97        11.62 o
 -28   2  10         23.39          4.34        11.88 o
 -26   2  10         26.95         30.12        12.15 o
 -24   2  10          8.13         10.00        13.03 o
 -22   2  10         16.66         30.53         8.78 o
 -20   2  10         77.35         94.03        10.34 o
 -18   2  10        494.00        550.16        26.15 o
 -16   2  10         10.32         -0.40         9.65 o
 -14   2  10          0.43          0.64         5.45 o
 -12   2  10        698.53        798.41        39.63 o
 -10   2  10        338.70        412.60        15.71 o
  -8   2  10          6.41         -0.37         5.61 o
  -6   2  10      18745.99      19645.12       286.61 o
  -4   2  10       1130.11       1153.89        28.41 o
  -2   2  10       1293.46       1368.21        31.33 o
   0   2  10       2842.45       2827.27        38.16 o
   2   2  10        943.89       1085.17        18.20 o
   4   2  10        160.56        129.95         5.77 o
   6   2  10          8.67          5.31         3.81 o
   8   2  10         88.35         83.43         6.44 o
  10   2  10        565.93        561.32        15.87 o
  12   2  10       1211.05       1182.58        19.13 o
  14   2  10        495.67        530.59        12.47 o
  16   2  10        106.64        100.20         8.84 o
  18   2  10        135.92        134.09        10.20 o
  20   2  10        327.20        353.74        24.94 o
  22   2  10        874.68        857.50        27.45 o
  24   2  10          5.78         -6.02         8.95 o
  26   2  10          5.40          7.87        12.06 o
  28   2  10         21.37         16.62        18.35 o
  30   2  10         12.29         28.67        14.90 o
 -29   3  10         58.58         92.44        21.54 o
 -27   3  10          7.69         -1.69        14.17 o
 -25   3  10          3.37          6.22        12.09 o
 -23   3  10          6.68          3.20         8.76 o
 -21   3  10         13.27         20.29         7.71 o
 -19   3  10         13.69         20.02         7.28 o
 -17   3  10        226.25        265.76        14.75 o
 -15   3  10        291.56        264.20        15.66 o
 -13   3  10       1345.51       1299.47        28.81 o
 -11   3  10        143.58        105.48         9.38 o
  -9   3  10       3671.04       3722.81        58.81 o
  -7   3  10        546.65        583.74        22.46 o
  -5   3  10         10.61         10.41         5.61 o
  -3   3  10       1152.80       1136.29        26.15 o
  -1   3  10         26.65         18.96         5.39 o
   1   3  10         70.09         84.92         6.28 o
   3   3  10        810.96        772.21        14.11 o
   5   3  10       1140.85       1101.03        20.62 o
   7   3  10        182.73        193.16         9.94 o
   9   3  10         26.75         16.18         5.59 o
  11   3  10        289.05        292.76        13.44 o
  13   3  10        245.19        204.60        13.12 o
  15   3  10        269.86        279.50        16.16 o
  17   3  10       1739.92       1681.98        57.17 o
  19   3  10          1.20          0.54         8.15 o
  21   3  10        933.76        922.47        29.75 o
  23   3  10         89.17        100.08        16.32 o
  25   3  10          8.79         -3.57        18.01 o
  27   3  10         53.87         42.52        13.46 o
 -24   4  10         61.23         80.78        19.47 o
 -22   4  10         62.96         59.96        12.04 o
 -20   4  10          0.84          8.95         7.95 o
 -18   4  10         19.75         24.48         8.82 o
 -16   4  10        148.37        131.84        10.44 o
 -14   4  10        108.98         80.61         9.20 o
 -12   4  10         43.53         31.15         6.80 o
 -10   4  10        189.22        180.01        11.29 o
  -8   4  10         64.13         69.84         8.55 o
  -6   4  10          0.88          0.04         5.78 o
  -4   4  10        191.78        203.11        14.45 o
  -2   4  10        215.04        183.23        14.49 o
   0   4  10       1963.18       2089.72        47.04 o
   2   4  10         17.26         24.04         8.24 o
   4   4  10       1295.46       1314.09        28.81 o
   6   4  10          0.57         -6.27         6.78 o
   8   4  10        347.86        316.05        14.66 o
  10   4  10        169.43        141.74        11.08 o
  12   4  10        290.94        259.49        16.65 o
  14   4  10         12.95          6.44         8.55 o
  16   4  10         13.82         26.32         9.33 o
  18   4  10         51.56         48.72        10.34 o
  20   4  10         16.09         14.77         9.74 o
  22   4  10          4.86          2.51         9.62 o
 -15   5  10         26.70         13.28        11.47 o
 -13   5  10          0.19         -3.78         6.58 o
 -11   5  10          0.98         -0.81         9.66 o
  -9   5  10          4.07         -1.36        10.23 o
  -7   5  10          0.88         -1.92         7.38 o
  -5   5  10         25.64         18.67         9.06 o
  -3   5  10         30.02         12.45         9.06 o
  -1   5  10        148.85        157.19        17.36 o
   1   5  10         48.44         45.03        25.58 o
   3   5  10          5.93         -5.25         8.77 o
   5   5  10          0.32         -9.84        13.17 o
   7   5  10          4.56          9.24        11.25 o
   9   5  10        292.43        281.70        23.38 o
  11   5  10        154.94        169.75        27.02 o
  13   5  10        264.16        265.15        22.27 o
  15   5  10          1.65         12.20         8.64 o
 -33   1  11          6.94         18.79        14.64 o
 -31   1  11        181.92        217.53        24.13 o
 -29   1  11        274.45        300.42        25.44 o
 -27   1  11          7.67         -2.76         8.99 o
 -25   1  11       1135.40       1121.52        43.73 o
 -23   1  11        118.76        141.49        42.33 o
 -21   1  11        206.11        165.77        27.56 o
 -19   1  11        173.92        189.64        16.77 o
 -17   1  11         22.51         23.22         6.08 o
 -15   1  11         13.54          5.37         4.31 o
 -13   1  11        204.63        218.45        10.81 o
 -11   1  11        386.90        417.13        15.79 o
  -9   1  11       1186.38       1278.27        22.28 o
  -7   1  11       1759.80       1756.38        29.84 o
  -5   1  11        308.61        277.35        10.40 o
  -3   1  11       2294.28       2358.91        53.83 o
  -1   1  11        591.87        605.45        13.68 o
   1   1  11        377.04        553.05        11.82 o
   3   1  11        386.09        514.83        11.73 o
   5   1  11       3363.74       3546.92        47.22 o
   7   1  11        379.81        397.48         9.74 o
   9   1  11        839.55        924.57        17.95 o
  11   1  11         23.55         18.57         5.30 o
  13   1  11        323.06        353.71        15.74 o
  15   1  11         40.15         48.65         6.17 o
  17   1  11        981.76        973.80        19.92 o
  19   1  11        623.13        629.56        18.47 o
  21   1  11          0.05          2.54         5.78 o
  23   1  11          5.77         -5.50         7.67 o
  25   1  11          4.74         -5.75         7.49 o
  27   1  11          4.75         15.50         9.79 o
  29   1  11         44.26         91.93        21.54 o
  31   1  11        100.50        114.01        24.33 o
 -30   2  11         15.66         26.38        14.28 o
 -28   2  11         46.52         44.83        13.89 o
 -26   2  11          3.76         19.11        12.40 o
 -24   2  11         65.90         36.56        14.57 o
 -22   2  11          7.46         -5.91         9.84 o
 -20   2  11        505.40        541.51        23.53 o
 -18   2  11          5.67          6.44         8.66 o
 -16   2  11         15.58          2.36         7.14 o
 -14   2  11         14.60          4.05         7.86 o
 -12   2  11        875.66        910.70        42.87 o
 -10   2  11       1217.53       1227.87        33.28 o
  -8   2  11       4020.95       3955.75       152.78 o
  -6   2  11        646.24        666.73        36.44 o
  -4   2  11        235.64        251.13        13.58 o
  -2   2  11       2794.01       2545.46       100.95 o
   0   2  11        311.56        296.82         9.01 o
   2   2  11         73.84         77.55         5.40 o
   4   2  11        301.28        320.56        16.89 o
   6   2  11          3.53         11.90         3.98 o
   8   2  11        417.65        433.84        15.02 o
  10   2  11        276.86        288.87        12.42 o
  12   2  11        130.84        155.60        11.60 o
  14   2  11       1289.86       1351.56        26.72 o
  16   2  11        146.85        137.77         9.71 o
  18   2  11         67.44         74.15         8.66 o
  20   2  11        106.43         98.46         9.86 o
  22   2  11          1.62         -0.49         7.13 o
  24   2  11        605.89        630.39        28.86 o
  26   2  11          0.29         -0.01        10.20 o
  28   2  11         36.76         46.51        15.19 o
  30   2  11        116.56        163.40        41.34 o
 -27   3  11          0.59          6.26        15.12 o
 -25   3  11         21.85         27.62        12.66 o
 -23   3  11          0.38          6.34        10.98 o
 -21   3  11        266.28        286.27        22.17 o
 -19   3  11        128.76        131.60        11.77 o
 -17   3  11         11.84         -5.82         7.96 o
 -15   3  11        203.20        205.66        14.19 o
 -13   3  11        723.20        703.17        32.69 o
 -11   3  11        985.49        985.82        24.43 o
  -9   3  11        173.24        170.76        10.96 o
  -7   3  11       1494.09       1447.19        30.02 o
  -5   3  11          0.46          3.43         6.11 o
  -3   3  11        163.82        165.66        11.56 o
  -1   3  11       1206.95       1279.49        33.27 o
   1   3  11         50.25         36.10         5.01 o
   3   3  11       1704.28       1652.90        29.76 o
   5   3  11        169.77        182.12         8.63 o
   7   3  11         89.03         99.63         8.58 o
   9   3  11       1166.87       1145.59        29.45 o
  11   3  11        216.44        170.21        11.91 o
  13   3  11        374.61        301.87        15.87 o
  15   3  11        129.68        126.79        11.86 o
  17   3  11        316.30        378.95        23.36 o
  19   3  11        130.35        128.50        13.07 o
  21   3  11        284.53        274.75        18.10 o
  23   3  11         24.04         16.97        14.57 o
  25   3  11         16.83         13.48        11.25 o
  27   3  11         31.83         35.06        14.04 o
 -24   4  11        194.18        227.48        22.55 o
 -22   4  11         34.54         28.93        10.76 o
 -20   4  11         69.20         43.98        10.96 o
 -18   4  11         37.08         47.55         8.51 o
 -16   4  11         37.22         51.93         8.54 o
 -14   4  11          8.10          9.34         6.50 o
 -12   4  11         10.83         14.74         6.67 o
 -10   4  11         49.10         51.11         7.40 o
  -8   4  11         13.56         11.39         6.78 o
  -6   4  11          2.55          0.33         5.84 o
  -4   4  11        325.08        335.72        18.20 o
  -2   4  11         28.48          2.54         7.37 o
   0   4  11       1886.95       1850.31        41.61 o
   2   4  11         16.60          8.47         7.02 o
   4   4  11        133.29        129.00        11.35 o
   6   4  11          0.00         -5.81         4.88 o
   8   4  11        227.83        213.57        11.89 o
  10   4  11         87.87         63.89         8.75 o
  12   4  11         40.59         18.64         8.15 o
  14   4  11        328.44        333.43        18.31 o
  16   4  11        140.38        150.77        14.55 o
  18   4  11         32.80         23.92         9.33 o
  20   4  11         26.33         41.46        10.89 o
  22   4  11          0.20          2.95        10.07 o
 -15   5  11        108.89        135.54        13.61 o
 -13   5  11         36.12         41.62         8.73 o
 -11   5  11          8.64         15.49         9.06 o
  -9   5  11         92.44        108.04        13.07 o
  -7   5  11          0.44         -4.57         7.41 o
  -5   5  11         54.76         55.42        10.76 o
  -3   5  11          5.51          6.80         8.78 o
  -1   5  11        146.24        144.10        16.36 o
   1   5  11         38.51         39.08        12.13 o
   3   5  11         24.36         22.44        10.82 o
   5   5  11         56.97         45.28        34.45 o
   7   5  11         39.35         59.80        14.18 o
   9   5  11         12.75          4.81        11.21 o
  11   5  11          1.11         -8.66        11.35 o
  13   5  11         75.64        114.62        17.73 o
 -32   0  12         89.49         97.99        22.14 o
 -30   0  12          5.52         -1.97        13.92 o
 -28   0  12        392.45        357.36        32.52 o
 -26   0  12        427.62        525.72        51.19 o
 -24   0  12       5352.13       5625.85       191.54 o
 -22   0  12        175.24        179.16        27.56 o
 -20   0  12         71.29         84.65        19.69 o
 -18   0  12         10.42          5.42        12.88 o
 -16   0  12        656.81        688.63        25.32 o
 -14   0  12       1470.77       1536.21        76.89 o
 -12   0  12       4650.64       4778.85       110.93 o
 -10   0  12      16813.70      17536.85       359.24 o
  -8   0  12        222.97        190.29        20.67 o
  -6   0  12        318.20        351.83        16.09 o
  -4   0  12        977.04       1014.04        36.04 o
  -2   0  12       4330.40       4304.89        80.23 o
   0   0  12         12.01          3.66         4.85 o
   2   0  12       9682.95       9876.51       170.18 o
   4   0  12      12411.41      13203.49       214.74 o
   6   0  12       1434.41       1552.48        32.45 o
   8   0  12        122.42        139.48        13.17 o
  10   0  12       2048.39       2303.02        62.04 o
  12   0  12         17.02         20.34         4.93 o
  14   0  12       2750.79       2928.51        58.39 o
  16   0  12       6676.74       6800.80       120.61 o
  18   0  12       9045.40       8867.63       221.62 o
  20   0  12        140.94        120.46        11.88 o
  22   0  12        678.51        600.91        26.54 o
  24   0  12        186.21        122.06        31.50 o
  26   0  12        200.87        206.72        37.41 o
  28   0  12          2.43          5.91        21.65 o
  30   0  12         36.78        127.96        35.43 o
  32   0  12        742.71       1108.67        80.74 o
 -33   1  12          2.68        -15.16        12.15 o
 -31   1  12         47.11         43.03        17.10 o
 -29   1  12         19.35         35.66        12.16 o
 -27   1  12        224.99        205.38        30.77 o
 -25   1  12          0.71         18.64        11.77 o
 -23   1  12        661.12        630.31        31.94 o
 -21   1  12          3.87          1.97         9.74 o
 -19   1  12       1663.50       1669.93        38.51 o
 -17   1  12        180.80        135.98        10.98 o
 -15   1  12        722.67        766.43        19.69 o
 -13   1  12         94.36         96.89         7.72 o
 -11   1  12          7.63         15.72         4.29 o
  -9   1  12         35.70         22.92         4.42 o
  -7   1  12        131.36        129.36         7.40 o
  -5   1  12        578.27        512.43        17.09 o
  -3   1  12       4406.48       4367.74        79.68 o
  -1   1  12          2.01         -4.40         3.08 o
   1   1  12       4271.77       4413.97        63.28 o
   3   1  12          4.78          0.32         3.84 o
   5   1  12          0.30         -2.77         2.61 o
   7   1  12        166.65        187.78         8.26 o
   9   1  12        365.46        418.29        11.44 o
  11   1  12         12.52         14.95         3.99 o
  13   1  12        429.08        397.99        12.48 o
  15   1  12        660.75        655.16        18.58 o
  17   1  12         34.71         29.03         6.67 o
  19   1  12       1521.82       1546.85        31.27 o
  21   1  12       1450.38       1430.19        31.31 o
  23   1  12        107.75        119.89        12.34 o
  25   1  12          1.25        -12.26        10.10 o
  27   1  12          3.33         22.94        15.96 o
  29   1  12          1.59         -7.87        13.92 o
  31   1  12          7.31        -14.85        24.61 o
 -30   2  12        156.13        120.54        20.06 o
 -28   2  12        215.34        204.23        23.09 o
 -26   2  12        309.70        306.23        30.53 o
 -24   2  12          0.57          8.81        12.80 o
 -22   2  12        170.00        146.64        18.10 o
 -20   2  12        140.05        136.47        18.10 o
 -18   2  12        723.13        710.31        28.38 o
 -16   2  12         24.07         14.37         9.88 o
 -14   2  12        520.10        532.55        22.29 o
 -12   2  12         25.99         19.14         5.56 o
 -10   2  12         26.55          7.41         4.55 o
  -8   2  12        223.83        228.17        18.76 o
  -6   2  12          0.21         -2.19         6.15 o
  -4   2  12        441.75        248.12        27.57 o
  -2   2  12          0.79         21.85        21.65 o
   0   2  12        117.57        101.32        10.16 o
   2   2  12       1091.31       1070.84        22.47 o
   4   2  12        663.06        681.81        16.70 o
   6   2  12        483.12        484.01        15.52 o
   8   2  12          9.37         -1.18         3.45 o
  10   2  12       3924.04       3923.77        57.22 o
  12   2  12         97.79         71.44         7.19 o
  14   2  12        303.58        299.91        13.65 o
  16   2  12       1980.59       1913.29        35.29 o
  18   2  12        245.89        214.28        12.42 o
  20   2  12        676.28        645.60        29.85 o
  22   2  12          6.55          6.34         7.25 o
  24   2  12         25.87         25.12        10.69 o
  26   2  12         58.15         47.14        12.55 o
  28   2  12         16.68         19.69        23.62 o
  30   2  12         60.77         76.77        31.50 o
 -27   3  12         78.29         94.80        21.54 o
 -25   3  12         96.59        146.89        19.39 o
 -23   3  12        102.53         91.93        18.90 o
 -21   3  12          2.56         11.31         8.59 o
 -19   3  12         45.82         53.10         9.98 o
 -17   3  12         12.27          3.67         7.59 o
 -15   3  12        701.48        606.28        26.72 o
 -13   3  12        244.30        196.59        14.41 o
 -11   3  12        629.67        602.31        21.60 o
  -9   3  12       1409.04       1488.24        31.14 o
  -7   3  12        192.28        190.98        12.49 o
  -5   3  12       7169.55       6937.23       109.97 o
  -3   3  12        406.18        361.69        16.10 o
  -1   3  12        700.76        733.42        21.81 o
   1   3  12         66.46         68.82         6.46 o
   3   3  12        110.41        109.63         7.59 o
   5   3  12         27.65         27.29         4.65 o
   7   3  12        857.43        871.26        21.48 o
   9   3  12          0.40          0.41         5.66 o
  11   3  12         28.01         30.20         7.49 o
  13   3  12        399.89        360.32        17.75 o
  15   3  12         20.22         16.34         7.68 o
  17   3  12        214.90        204.79        16.77 o
  19   3  12         67.93         75.02        11.35 o
  21   3  12        240.06        251.55        17.21 o
  23   3  12         66.62         98.96        21.01 o
  25   3  12        112.51        157.23        22.33 o
  27   3  12         73.55        100.40        26.45 o
 -22   4  12          1.00         -4.43        10.10 o
 -20   4  12          1.43          4.18         8.10 o
 -18   4  12         93.48        111.46        11.73 o
 -16   4  12         26.30         13.53         7.49 o
 -14   4  12          1.07         19.32         7.24 o
 -12   4  12         28.21         25.41         7.25 o
 -10   4  12        154.25        141.34        13.46 o
  -8   4  12        119.49        109.19        11.65 o
  -6   4  12          2.25         -3.04         6.19 o
  -4   4  12         43.17         37.10        10.43 o
  -2   4  12          3.77        -11.27         7.52 o
   0   4  12        644.62        622.31        26.93 o
   2   4  12         19.00         11.68         8.34 o
   4   4  12         28.96         27.64         8.95 o
   6   4  12        156.60        137.08        10.25 o
   8   4  12         12.56          1.92         9.93 o
  10   4  12        134.38        114.96        15.69 o
  12   4  12          8.34         13.92         7.93 o
  14   4  12         42.50         46.37         9.58 o
  16   4  12        195.95        224.20        21.31 o
  18   4  12          0.18          4.92         9.66 o
  20   4  12         96.65        113.38        13.67 o
  22   4  12         22.44         18.78        12.09 o
 -13   5  12          0.04         -1.83         8.52 o
 -11   5  12          1.34         -0.52         8.25 o
  -9   5  12        115.27        153.14        15.33 o
  -7   5  12          0.41         13.40         8.64 o
  -5   5  12         52.12         51.66        10.30 o
  -3   5  12         10.04          8.31         8.50 o
  -1   5  12         15.80         13.41        10.76 o
   1   5  12         68.57         72.78        13.81 o
   3   5  12         25.69         25.16        15.96 o
   5   5  12          0.03         -9.84        12.30 o
   7   5  12         35.58         14.44        16.53 o
   9   5  12        182.47        233.00        21.84 o
  11   5  12         24.38         33.45        13.81 o
  13   5  12          0.01         -7.60        10.59 o
 -31   1  13         54.38         69.95        17.05 o
 -29   1  13         88.91         88.02        14.14 o
 -27   1  13         16.67         27.28        14.57 o
 -25   1  13         10.11          9.84        12.53 o
 -23   1  13          1.05         10.83        11.14 o
 -21   1  13        106.32        112.25        15.96 o
 -19   1  13        148.60        157.91        18.10 o
 -17   1  13        250.72        250.79        16.77 o
 -15   1  13        715.79        728.28        19.77 o
 -13   1  13        368.91        397.48        15.53 o
 -11   1  13          4.13          2.13         4.29 o
  -9   1  13        302.62        305.98        13.01 o
  -7   1  13          6.51          5.80         4.13 o
  -5   1  13        735.35        701.56        20.56 o
  -3   1  13          2.13          9.94         3.91 o
  -1   1  13        326.97        389.92        11.73 o
   1   1  13          0.97          2.55         3.08 o
   3   1  13        318.92        354.09        11.12 o
   5   1  13        324.73        432.03        16.62 o
   7   1  13         11.77         11.84         4.19 o
   9   1  13       1545.80       1531.14        25.82 o
  11   1  13         85.77         71.43         6.40 o
  13   1  13        247.28        220.57        10.31 o
  15   1  13          3.60         -6.19         4.83 o
  17   1  13         97.42         96.33        10.80 o
  19   1  13        210.82        226.88        14.14 o
  21   1  13          0.48         -0.89         6.33 o
  23   1  13         75.60         69.12        10.27 o
  25   1  13          0.47         14.14        17.72 o
  27   1  13         10.41          7.69        14.57 o
  29   1  13          0.44        -20.88        13.92 o
  31   1  13          0.84        -26.04        17.36 o
 -30   2  13         71.14         88.83        19.25 o
 -28   2  13          3.79         11.33        13.14 o
 -26   2  13          0.12         11.81        13.92 o
 -24   2  13        194.11        165.37        31.50 o
 -22   2  13          6.95          5.91         9.74 o
 -20   2  13          1.08         -3.94        11.81 o
 -18   2  13        147.69        122.94        14.29 o
 -16   2  13        706.41        690.58        27.24 o
 -14   2  13        331.74        357.98        54.21 o
 -12   2  13        207.68        193.38        14.69 o
 -10   2  13        125.02        117.27        12.09 o
  -8   2  13         94.95         81.71        12.53 o
  -6   2  13         97.97         70.87        15.75 o
  -4   2  13         48.04         35.43        13.78 o
  -2   2  13        449.43        382.03        31.51 o
   0   2  13        656.36        613.85        20.56 o
   2   2  13        463.43        482.51        14.59 o
   4   2  13       1152.63       1107.00        23.45 o
   6   2  13         18.22          6.19         4.18 o
   8   2  13        121.11         81.73         9.95 o
  10   2  13        771.91        710.10        43.23 o
  12   2  13        449.09        483.66        17.01 o
  14   2  13         14.16          8.08         6.21 o
  16   2  13        218.65        229.82        22.79 o
  18   2  13         13.16         19.49         7.64 o
  20   2  13         40.81         62.18        12.50 o
  22   2  13         80.87         70.65        12.40 o
  24   2  13          4.37          5.43         9.52 o
  26   2  13         77.55         89.53        21.10 o
  28   2  13          7.91        -27.56        19.69 o
 -27   3  13         21.76         38.06        18.75 o
 -25   3  13          3.56         -0.78        11.50 o
 -23   3  13          1.03         11.61        13.71 o
 -21   3  13         53.53         40.36        13.71 o
 -19   3  13        485.86        492.44        23.06 o
 -17   3  13          3.44         -2.59         9.94 o
 -15   3  13        861.16        761.27        25.29 o
 -13   3  13         44.87         38.06         8.78 o
 -11   3  13        132.05        104.93        11.40 o
  -9   3  13       2179.43       2135.13        53.86 o
  -7   3  13         84.14         70.14        17.62 o
  -5   3  13       6831.80       6402.73       103.45 o
  -3   3  13         98.34         89.40        10.13 o
  -1   3  13       3355.20       3237.46        58.91 o
   1   3  13        314.91        273.40        11.53 o
   3   3  13        400.28        395.53        13.52 o
   5   3  13        970.42        924.13        20.52 o
   7   3  13         92.61        121.17        10.17 o
   9   3  13       1424.39       1382.74        32.25 o
  11   3  13         37.44         38.69         8.39 o
  13   3  13        830.69        808.25        25.24 o
  15   3  13        509.61        446.65        20.22 o
  17   3  13         55.61         42.99         9.59 o
  19   3  13          0.70         -7.01         7.69 o
  21   3  13          3.51          9.94         8.93 o
  23   3  13        270.39        280.89        23.82 o
  25   3  13         21.06         16.64        11.50 o
 -22   4  13          6.89         25.25        17.72 o
 -20   4  13        100.67        108.46        13.61 o
 -18   4  13         44.06         24.12         8.90 o
 -16   4  13          4.47         -2.07         7.12 o
 -14   4  13        109.62        134.55        11.43 o
 -12   4  13          3.47         -4.79         7.33 o
 -10   4  13        332.17        317.89        24.99 o
  -8   4  13          6.12          4.90         7.13 o
  -6   4  13          0.71         -5.97         6.78 o
  -4   4  13         30.39          7.68         8.10 o
  -2   4  13         65.31         66.60        11.40 o
   0   4  13          2.89         -6.10         9.70 o
   2   4  13          0.28          2.27         7.30 o
   4   4  13         70.49         77.19        11.21 o
   6   4  13         85.70        108.86         9.99 o
   8   4  13         16.73         12.36         6.21 o
  10   4  13         64.29         67.24        10.80 o
  12   4  13         25.59         30.10         8.15 o
  14   4  13         62.72         62.96        10.40 o
  16   4  13        148.20        184.32        14.85 o
  18   4  13         68.04         50.12        10.64 o
  20   4  13         85.99         80.65        12.64 o
 -13   5  13          0.07          5.72         9.29 o
 -11   5  13          7.38          0.68         8.85 o
  -9   5  13        224.97        287.27        30.41 o
  -7   5  13         21.93          7.01         8.39 o
  -5   5  13          0.95         -1.11         9.27 o
  -3   5  13          2.91         -3.32         8.25 o
  -1   5  13         82.99         70.34        13.81 o
   1   5  13          7.32          7.62        14.90 o
   3   5  13        154.14        180.66        35.44 o
   5   5  13        121.27         75.76        20.15 o
   7   5  13         36.62         45.06        19.69 o
   9   5  13         30.00         47.68        18.75 o
  11   5  13         15.30         27.64        15.80 o
 -32   0  14          8.08         10.06        24.61 o
 -30   0  14          6.63          3.34        19.69 o
 -28   0  14       1984.20       2143.94       100.50 o
 -26   0  14        909.08        968.99        61.05 o
 -24   0  14       4439.30       4631.67       165.77 o
 -22   0  14       2412.31       2588.36       104.48 o
 -20   0  14          0.51         19.69        15.75 o
 -18   0  14        114.36         76.78        19.69 o
 -16   0  14        217.92        195.71        18.76 o
 -14   0  14       2085.32       2292.41        64.08 o
 -12   0  14        618.31        618.05        31.51 o
 -10   0  14       5610.27       5712.78       129.84 o
  -8   0  14        979.67       1126.95        40.39 o
  -6   0  14        110.38        110.25        12.53 o
  -4   0  14       5014.55       5155.20       116.60 o
  -2   0  14       1991.80       1992.62        53.68 o
   0   0  14        213.86        217.16        15.97 o
   2   0  14       5821.12       5884.04       132.10 o
   4   0  14      11948.08      12089.31       199.33 o
   6   0  14        516.76        568.98        17.16 o
   8   0  14         35.21         33.47         8.35 o
  10   0  14        225.57        157.27        15.96 o
  12   0  14         32.18         17.41         8.97 o
  14   0  14      10860.91      10899.53       266.77 o
  16   0  14       1442.38       1443.45        34.85 o
  18   0  14       2981.51       3075.32        62.85 o
  20   0  14        696.57        636.59        34.81 o
  22   0  14        814.92        724.75        53.17 o
  24   0  14        140.82        110.25        29.53 o
  26   0  14         55.07         82.68        27.56 o
  28   0  14        665.41        754.19        63.01 o
  30   0  14        103.45        139.77        35.44 o
 -31   1  14         75.17         70.76        14.52 o
 -29   1  14          0.05         -1.69        11.25 o
 -27   1  14        358.60        419.64        31.93 o
 -25   1  14          1.40          7.06        13.78 o
 -23   1  14        365.81        391.71        28.31 o
 -21   1  14         84.06         97.00        16.53 o
 -19   1  14        516.70        505.22        29.54 o
 -17   1  14        995.54        995.07        27.59 o
 -15   1  14        112.09        127.26        14.49 o
 -13   1  14         39.49         48.69         6.78 o
 -11   1  14        127.18        119.20         9.99 o
  -9   1  14          2.43          9.88         5.69 o
  -7   1  14         94.34         89.78         8.39 o
  -5   1  14        729.01        737.09        34.72 o
  -3   1  14        292.01        295.74        11.77 o
  -1   1  14        155.88        144.87         8.18 o
   1   1  14         26.49         23.93         4.95 o
   3   1  14        914.90        918.85        19.93 o
   5   1  14         64.46         57.57         6.23 o
   7   1  14        989.31        966.24        21.85 o
   9   1  14        351.97        362.85        14.23 o
  11   1  14          8.23          8.47         4.41 o
  13   1  14          9.49         -0.18         4.76 o
  15   1  14         35.62         35.78         7.05 o
  17   1  14          1.40         -7.52         6.19 o
  19   1  14         92.20         70.66         9.90 o
  21   1  14        472.58        487.92        17.46 o
  23   1  14        235.22        275.03        23.06 o
  25   1  14         46.39         27.56        16.70 o
  27   1  14         55.78         55.12        19.49 o
  29   1  14          0.30         22.53        18.75 o
 -30   2  14         56.16         30.97        15.41 o
 -28   2  14         69.81         53.74        18.75 o
 -26   2  14         16.13         47.25        21.65 o
 -24   2  14        100.39         82.68        23.62 o
 -22   2  14        250.56        238.22        33.47 o
 -20   2  14         55.53         53.15        19.69 o
 -18   2  14        245.43        253.41        19.68 o
 -16   2  14        778.90        739.16        31.89 o
 -14   2  14        107.34        109.31        16.95 o
 -12   2  14       2838.97       2742.43        61.82 o
 -10   2  14        512.87        572.24        55.14 o
  -8   2  14        369.65        379.87        32.49 o
  -6   2  14        715.27        616.47        39.39 o
  -4   2  14          5.51          3.20         5.06 o
  -2   2  14        269.45        236.27        27.56 o
   0   2  14        263.45        254.80        14.28 o
   2   2  14        611.29        539.79        15.38 o
   4   2  14        393.22        419.41        13.48 o
   6   2  14        449.89        481.76        19.71 o
   8   2  14        505.27        434.28        18.46 o
  10   2  14        332.28        356.06        12.44 o
  12   2  14         24.59         21.65         5.60 o
  14   2  14        426.96        360.02        18.19 o
  16   2  14          7.04          4.19         6.50 o
  18   2  14        277.26        275.10        18.19 o
  20   2  14         39.03         32.74         8.81 o
  22   2  14          3.41          8.13         9.27 o
  24   2  14          4.17          4.42         9.35 o
  26   2  14         85.54         83.44        26.58 o
  28   2  14          0.08          1.97        23.62 o
 -27   3  14         41.84         54.38        16.58 o
 -25   3  14        108.00        130.45        24.60 o
 -23   3  14        163.39        150.54        24.09 o
 -21   3  14         23.34         28.70        13.17 o
 -19   3  14         15.13         17.22        19.69 o
 -17   3  14          1.79         -1.36         7.96 o
 -15   3  14        232.17        217.44        15.34 o
 -13   3  14         30.41         11.12         8.32 o
 -11   3  14        392.06        336.59        22.34 o
  -9   3  14       4286.11       4179.58        88.42 o
  -7   3  14       1649.02       1559.37        44.34 o
  -5   3  14        509.99        517.94        30.62 o
  -3   3  14       3353.31       3155.02        62.36 o
  -1   3  14       2166.69       2201.04        44.91 o
   1   3  14       1681.59       1533.81        32.80 o
   3   3  14         62.05         58.81         7.16 o
   5   3  14        303.11        309.37        18.19 o
   7   3  14          3.17          2.22         7.14 o
   9   3  14        207.97        186.27        12.96 o
  11   3  14         29.89         21.38        12.30 o
  13   3  14        260.86        220.18        14.70 o
  15   3  14        328.39        286.30        17.32 o
  17   3  14         10.85          5.46         7.29 o
  19   3  14        185.65        183.35        16.20 o
  21   3  14         52.53         70.64        11.35 o
  23   3  14          0.68          9.24        10.43 o
  25   3  14         15.61         17.04        11.58 o
 -22   4  14          2.63         -1.31        14.57 o
 -20   4  14        184.51        189.50        19.92 o
 -18   4  14          4.51         -5.41         7.67 o
 -16   4  14        161.90        163.36        13.41 o
 -14   4  14         10.80          0.00         7.36 o
 -12   4  14        127.57        125.94        13.21 o
 -10   4  14         29.47         25.38         8.52 o
  -8   4  14         42.80         52.63         9.77 o
  -6   4  14          0.05          6.79         6.92 o
  -4   4  14          0.66          7.20         8.34 o
  -2   4  14        212.75        208.54        17.04 o
   0   4  14         48.65         58.75        10.69 o
   2   4  14         82.08         74.59        11.66 o
   4   4  14        122.77        113.77        26.58 o
   6   4  14        175.14        175.95        26.16 o
   8   4  14          1.22          2.28        10.28 o
  10   4  14          4.47         -9.93         6.62 o
  12   4  14         37.35         38.00         8.99 o
  14   4  14          7.87         13.47         8.24 o
  16   4  14         54.38         70.86        11.16 o
  18   4  14        239.17        283.73        19.66 o
  20   4  14          5.08         -5.57         9.15 o
 -11   5  14          6.71         10.21         9.50 o
  -9   5  14         80.47        128.08        14.52 o
  -7   5  14          4.57         14.22         8.70 o
  -5   5  14          3.33         10.91        10.80 o
  -3   5  14          7.97         -1.02        10.57 o
  -1   5  14         90.18         63.65        18.75 o
   1   5  14          3.65        -21.65        18.70 o
   3   5  14         31.08        -10.43        13.71 o
   5   5  14         71.16         60.39        19.34 o
   7   5  14         41.10         58.17        19.30 o
   9   5  14         57.78         66.61        32.48 o
 -31   1  15         44.44         46.43        14.25 o
 -29   1  15          0.48         -1.22        14.57 o
 -27   1  15          0.76         11.44        14.57 o
 -25   1  15          7.69          2.95        12.53 o
 -23   1  15         36.07         39.37        13.92 o
 -21   1  15         21.05         25.59        11.77 o
 -19   1  15         72.67         54.92        13.71 o
 -17   1  15         45.75         49.65        12.30 o
 -15   1  15        288.66        297.12        16.15 o
 -13   1  15        121.40        168.51        13.81 o
 -11   1  15        647.24        728.28        21.50 o
  -9   1  15        554.37        586.18        18.63 o
  -7   1  15          1.96         -5.27         3.91 o
  -5   1  15         31.96         27.32         6.63 o
  -3   1  15        604.44        586.75        17.02 o
  -1   1  15        383.98        380.39        12.49 o
   1   1  15         95.24        117.35         9.77 o
   3   1  15         67.02         68.29         6.65 o
   5   1  15        614.64        712.05        17.99 o
   7   1  15         17.55         19.58         5.53 o
   9   1  15        768.64        743.94        20.00 o
  11   1  15       1353.54       1463.70        33.75 o
  13   1  15        268.63        310.20        12.94 o
  15   1  15         16.94          8.91         6.62 o
  17   1  15         93.52        101.74        10.76 o
  19   1  15       1326.50       1352.62        33.23 o
  21   1  15          4.44         -2.13         9.80 o
  23   1  15         77.28         72.44        19.86 o
  25   1  15        337.52        397.71        39.38 o
  27   1  15          2.10         10.02        19.69 o
  29   1  15         97.04         92.53        33.47 o
 -28   2  15         13.86         -6.44        15.12 o
 -26   2  15        147.12        145.68        31.50 o
 -24   2  15         44.43         39.37        21.65 o
 -22   2  15          3.14         -7.87        15.75 o
 -20   2  15         15.60         19.69        15.75 o
 -18   2  15          2.25          5.91        13.78 o
 -16   2  15        295.48        282.97        26.79 o
 -14   2  15        254.44        260.09        21.86 o
 -12   2  15        930.69       1006.26        28.38 o
 -10   2  15       1774.36       1770.03        56.43 o
  -8   2  15        533.26        468.26        21.85 o
  -6   2  15       1392.03       1148.64       172.42 o
  -4   2  15        755.09        571.91        86.66 o
  -2   2  15          2.17         -9.83         6.55 o
   0   2  15       2059.68       1890.76        71.96 o
   2   2  15        241.62        263.00        10.79 o
   4   2  15        452.81        441.63        12.92 o
   6   2  15        299.51        293.36        19.95 o
   8   2  15         21.88         15.75         8.35 o
  10   2  15        117.31        109.34        13.21 o
  12   2  15         18.66         26.05         8.92 o
  14   2  15        241.39        207.92        13.57 o
  16   2  15          1.02         -5.24         6.50 o
  18   2  15         46.36         39.58         8.63 o
  20   2  15          0.37         -2.92         7.02 o
  22   2  15          3.22         -2.78         8.34 o
  24   2  15         26.06         12.19        14.57 o
  26   2  15          4.91         -5.49        13.17 o
 -25   3  15         47.92         71.82        19.34 o
 -23   3  15         26.79          3.94        17.72 o
 -21   3  15        121.21        114.23        19.49 o
 -19   3  15        211.14        209.75        46.27 o
 -17   3  15         19.20         12.91         9.80 o
 -15   3  15         29.75         17.66         8.15 o
 -13   3  15        670.99        611.16        37.29 o
 -11   3  15         99.02         95.93        13.54 o
  -9   3  15       2360.22       2250.72        57.28 o
  -7   3  15         13.64         21.04        10.57 o
  -5   3  15        167.97        150.60        14.43 o
  -3   3  15       1792.10       1844.62        60.86 o
  -1   3  15          3.54         17.84         7.55 o
   1   3  15       1710.07       1577.52        33.63 o
   3   3  15         94.55         85.60         8.22 o
   5   3  15         86.41         90.38        14.89 o
   7   3  15          0.02         -3.69         5.92 o
   9   3  15        135.47        135.18        13.85 o
  11   3  15        167.10        134.49        18.37 o
  13   3  15        230.48        240.06        15.54 o
  15   3  15          0.01         -1.93        10.51 o
  17   3  15          5.68          0.53         7.41 o
  19   3  15        137.07        144.47        13.94 o
  21   3  15         81.24         71.71        11.77 o
  23   3  15          3.75         -0.41        10.10 o
 -20   4  15         12.80         -9.01        13.17 o
 -18   4  15         45.32         55.20        11.23 o
 -16   4  15          4.01          6.26         7.98 o
 -14   4  15          1.57         -3.94         7.78 o
 -12   4  15         12.48          7.99         8.72 o
 -10   4  15         29.79         34.34         9.94 o
  -8   4  15         35.99         26.97         8.99 o
  -6   4  15          4.20         14.47         8.32 o
  -4   4  15          4.43          5.91         8.59 o
  -2   4  15         30.18         34.71        13.29 o
   0   4  15          1.63          4.21         8.34 o
   2   4  15          0.00        -17.72        11.81 o
   4   4  15          9.83          8.39        21.65 o
   6   4  15        436.61        426.06        20.43 o
   8   4  15         24.27          3.20        11.31 o
  10   4  15          5.83         -2.45        14.27 o
  12   4  15        110.72        110.93        13.06 o
  14   4  15        607.86        666.54        25.77 o
  16   4  15         37.49         67.43        11.34 o
  18   4  15        441.06        479.53        23.78 o
  -9   5  15          0.61          2.72         9.38 o
  -7   5  15          3.00          2.05         8.52 o
  -5   5  15         92.20        118.15        17.51 o
  -3   5  15          0.81         22.03        13.55 o
  -1   5  15          1.82         -8.45        11.77 o
   1   5  15          1.25          8.56        14.90 o
   3   5  15          0.29         -7.78        14.57 o
   5   5  15         66.87         62.45        20.15 o
   7   5  15         19.24        -19.69        19.69 o
 -30   0  16         73.63         66.93        27.56 o
 -28   0  16        418.11        423.32        47.25 o
 -26   0  16        504.38        569.05        53.16 o
 -24   0  16         69.11         78.74        23.62 o
 -22   0  16       1027.56        984.84        59.09 o
 -20   0  16          4.61          1.97        15.75 o
 -18   0  16        295.01        281.55        31.50 o
 -16   0  16        116.20        127.96        23.62 o
 -14   0  16        673.49        699.15        43.33 o
 -12   0  16        740.23        815.13        33.34 o
 -10   0  16        153.41        160.53        15.96 o
  -8   0  16         10.01          6.26         7.56 o
  -6   0  16       3227.71       3374.35       112.49 o
  -4   0  16         87.83         97.70        13.92 o
  -2   0  16       5769.77       5715.85       129.86 o
   0   0  16       2116.03       2149.88        59.15 o
   2   0  16       1592.89       1682.44        36.83 o
   4   0  16         15.97          9.75         9.30 o
   6   0  16        402.67        416.92        18.90 o
   8   0  16          4.98         11.81         8.35 o
  10   0  16        339.56        321.96        23.67 o
  12   0  16        166.60        140.71        22.64 o
  14   0  16       1252.28       1198.80        45.26 o
  16   0  16       3173.04       3106.13       233.73 o
  18   0  16       1141.84       1064.47        45.25 o
  20   0  16        149.61        155.53        31.50 o
  22   0  16         10.66         13.78        17.72 o
  24   0  16          1.01         25.59        21.65 o
  26   0  16         10.14         -1.97        21.65 o
  28   0  16         73.21         90.56        33.47 o
 -29   1  16        150.45        163.18        24.09 o
 -27   1  16        446.80        509.51        61.04 o
 -25   1  16        114.04         95.29        18.45 o
 -23   1  16        215.48        226.69        23.54 o
 -21   1  16        110.35        111.18        17.36 o
 -19   1  16        382.74        410.44        48.24 o
 -17   1  16         26.35          0.84         9.45 o
 -15   1  16        538.02        581.19        28.32 o
 -13   1  16       1101.21       1094.41        32.69 o
 -11   1  16       1510.94       1585.72        43.81 o
  -9   1  16          1.08         -6.50         6.82 o
  -7   1  16         70.82         59.86         7.78 o
  -5   1  16       1196.29       1118.86        30.40 o
  -3   1  16         79.67         68.75         8.95 o
  -1   1  16       1875.36       1850.53        33.64 o
   1   1  16        840.69        928.53        21.14 o
   3   1  16         40.10         44.48         6.61 o
   5   1  16        106.98        114.24         8.73 o
   7   1  16       3414.07       3468.70        55.65 o
   9   1  16          8.01         13.39         6.26 o
  11   1  16       1859.57       1886.35        46.91 o
  13   1  16       4151.17       4363.11        77.33 o
  15   1  16        649.93        695.14        25.30 o
  17   1  16       1396.87       1333.91        32.03 o
  19   1  16        164.87        134.11        15.83 o
  21   1  16         29.80         52.46        13.02 o
  23   1  16         86.87        121.62        20.74 o
  25   1  16          1.19         -5.81        14.57 o
  27   1  16         49.58         73.65        20.15 o
  29   1  16        123.10        194.90        43.31 o
 -28   2  16        195.03        213.04        29.23 o
 -26   2  16          6.15         13.78        19.69 o
 -24   2  16         32.90         37.40        23.62 o
 -22   2  16         74.22         23.62        19.69 o
 -20   2  16         37.34         47.25        19.69 o
 -18   2  16        323.93        299.27        37.41 o
 -16   2  16        114.43        101.37        16.70 o
 -14   2  16       1189.81       1135.71        75.84 o
 -12   2  16          1.85         -1.18        15.75 o
 -10   2  16         27.92         38.75         7.74 o
  -8   2  16        699.09        697.90        32.70 o
  -6   2  16        410.39        517.87        39.38 o
  -4   2  16       1121.47       1201.73        61.07 o
  -2   2  16       1027.83       1015.35        39.68 o
   0   2  16       1558.80       1540.34        39.92 o
   2   2  16        377.21        371.78        19.12 o
   4   2  16        100.63         97.84         7.79 o
   6   2  16       1090.55       1049.26        38.14 o
   8   2  16        304.42        279.12        21.76 o
  10   2  16        596.77        488.08        28.36 o
  12   2  16        508.68        541.65        22.43 o
  14   2  16         60.86         30.97        10.55 o
  16   2  16        140.60        168.99        14.21 o
  18   2  16        241.33        246.44        22.19 o
  20   2  16        199.89        214.43        15.86 o
  22   2  16          4.83          2.36        13.71 o
  24   2  16         69.92         98.07        22.64 o
  26   2  16         83.26         53.15        29.53 o
 -25   3  16          1.17         11.26        26.58 o
 -23   3  16        135.60        116.15        29.53 o
 -21   3  16         10.68         14.61        13.17 o
 -19   3  16         14.71         45.09        14.57 o
 -17   3  16         15.63         29.40        11.25 o
 -15   3  16          2.21          4.92        11.14 o
 -13   3  16          5.31          5.91         9.09 o
 -11   3  16         19.96         -4.03         8.66 o
  -9   3  16         36.67         44.26        12.09 o
  -7   3  16          0.01          0.88         8.95 o
  -5   3  16        468.58        382.66        57.10 o
  -3   3  16        909.96        882.82        29.26 o
  -1   3  16         36.71         23.16        12.17 o
   1   3  16          6.04          1.24         8.03 o
   3   3  16        125.69        122.33        15.34 o
   5   3  16        283.49        233.63        16.72 o
   7   3  16        384.01        361.29        20.27 o
   9   3  16         37.13         25.75        12.10 o
  11   3  16         15.14          5.35         6.75 o
  13   3  16         17.93         10.10         7.51 o
  15   3  16         74.59         82.50        11.35 o
  17   3  16         31.17         30.04         9.29 o
  19   3  16         48.98         41.86        10.21 o
  21   3  16         18.74         25.97        10.69 o
  23   3  16          3.82          8.06        10.84 o
 -20   4  16         31.99         58.30        22.64 o
 -18   4  16          3.70         18.17        11.25 o
 -16   4  16          0.02          3.63        10.01 o
 -14   4  16          2.09         -4.91         9.37 o
 -12   4  16         58.39         89.20        14.95 o
 -10   4  16         53.06         49.38        11.40 o
  -8   4  16        423.53        347.62        20.50 o
  -6   4  16         32.50         21.00         9.08 o
  -4   4  16        263.54        223.27        21.62 o
  -2   4  16        116.31        122.45        14.32 o
   0   4  16          0.65          3.94        17.72 o
   2   4  16          0.52         14.57        13.71 o
   4   4  16        209.80        255.39        27.74 o
   6   4  16         16.51         17.63         8.37 o
   8   4  16         33.63         43.86        11.93 o
  10   4  16          1.58         -2.83         8.09 o
  12   4  16          6.58         -4.29         7.96 o
  14   4  16         42.43         29.65         9.90 o
  16   4  16         30.06         28.58        10.27 o
  18   4  16         60.71         53.84        11.64 o
  -7   5  16         13.97         12.80        15.31 o
  -5   5  16        101.46        116.37        42.33 o
  -3   5  16          4.55          5.91        13.92 o
  -1   5  16          3.44        -13.78        19.69 o
   1   5  16          0.93          7.87        19.69 o
   3   5  16         72.86         53.15        25.59 o
   5   5  16          3.53        -13.78        19.69 o
 -29   1  17          0.10         10.96        15.96 o
 -27   1  17        457.72        604.72        41.70 o
 -25   1  17        123.09        130.16        20.15 o
 -23   1  17        108.96         88.68        16.73 o
 -21   1  17        258.88        238.74        36.42 o
 -19   1  17        107.58         83.07        15.31 o
 -17   1  17        687.20        748.08        59.08 o
 -15   1  17        478.75        464.43        50.21 o
 -13   1  17        932.75        886.51        34.49 o
 -11   1  17          1.73          2.62         6.82 o
  -9   1  17        154.20        145.02        12.74 o
  -7   1  17        208.35        187.91        12.00 o
  -5   1  17         30.45         25.41         7.47 o
  -3   1  17          0.46         -5.64         5.45 o
  -1   1  17          4.66         -1.17         4.19 o
   1   1  17       1225.81       1254.91        35.25 o
   3   1  17         85.11         96.74        10.21 o
   5   1  17          8.97         -5.47         4.87 o
   7   1  17        513.40        536.56        18.98 o
   9   1  17        311.89        246.73        14.63 o
  11   1  17        132.04        113.42        11.54 o
  13   1  17         24.97         32.39        10.34 o
  15   1  17       2783.18       2899.46        90.88 o
  17   1  17         86.31         67.38        13.14 o
  19   1  17        171.39        149.51        16.84 o
  21   1  17         81.86         58.65        13.54 o
  23   1  17          6.98          9.66        14.57 o
  25   1  17          2.64         -4.47        27.56 o
  27   1  17          4.75        -27.56        19.69 o
 -28   2  17          9.57         15.75        23.62 o
 -26   2  17         88.14        112.21        29.53 o
 -24   2  17         20.31         -7.87        15.75 o
 -22   2  17         20.81         23.62        19.69 o
 -20   2  17         28.23         23.62        19.69 o
 -18   2  17        602.65        502.14        49.23 o
 -16   2  17        293.11        265.80        33.47 o
 -14   2  17        493.98        511.97        47.26 o
 -12   2  17         29.97         24.55        11.77 o
 -10   2  17         95.07         84.37        15.31 o
  -8   2  17          0.03        -11.63         8.86 o
  -6   2  17        142.54        104.34        23.62 o
  -4   2  17       2204.96       2316.41        96.60 o
  -2   2  17        331.60        315.03        35.44 o
   0   2  17        160.18        159.18        16.53 o
   2   2  17        190.04        196.40        11.84 o
   4   2  17        308.18        278.06        11.57 o
   6   2  17        589.62        585.15        53.17 o
   8   2  17          6.04         12.09         9.45 o
  10   2  17       1096.75        940.45        58.11 o
  12   2  17        169.63        173.71        20.67 o
  14   2  17         33.16          8.11        14.33 o
  16   2  17        291.02        306.38        22.67 o
  18   2  17         44.74         46.90         9.48 o
  20   2  17          1.09         17.87        10.34 o
  22   2  17         65.87         87.79        19.86 o
  24   2  17        124.80        172.78        25.50 o
  26   2  17          4.39          5.91        23.62 o
 -23   3  17          4.82         -7.87        17.72 o
 -21   3  17          0.14         -6.25        11.77 o
 -19   3  17         48.03         33.28        14.57 o
 -17   3  17          7.19         18.15        13.78 o
 -15   3  17          1.64        -10.24         9.83 o
 -13   3  17          3.11          6.89        11.14 o
 -11   3  17         38.30         35.43        15.75 o
  -9   3  17         69.48         54.75        14.57 o
  -7   3  17        189.63        189.18        22.27 o
  -5   3  17         33.56         31.10         9.83 o
  -3   3  17        417.78        404.51        24.40 o
  -1   3  17         27.84         29.04        13.78 o
   1   3  17         25.14         40.35         6.91 o
   3   3  17          7.53          7.97         7.91 o
   5   3  17         15.50          6.95         7.55 o
   7   3  17         15.67         10.43         8.10 o
   9   3  17          0.90          2.06         7.14 o
  11   3  17         39.22         53.44        12.60 o
  13   3  17          1.24          8.42         7.64 o
  15   3  17         29.92         20.09         8.45 o
  17   3  17         39.96         48.12        12.47 o
  19   3  17         44.20         46.31        10.89 o
  21   3  17        121.18        134.34        16.98 o
 -18   4  17          0.23          6.59        10.69 o
 -16   4  17          8.65        -13.05        19.78 o
 -14   4  17          0.63          8.30         9.69 o
 -12   4  17        954.06        961.66        39.32 o
 -10   4  17         47.40         48.24        11.77 o
  -8   4  17       1839.13       1722.69        43.38 o
  -6   4  17          3.96          0.95         8.57 o
  -4   4  17        267.62        251.29        31.85 o
  -2   4  17        114.26        109.49        20.15 o
   0   4  17        126.65        113.16        27.56 o
   2   4  17          5.16          2.95        12.53 o
   4   4  17         14.52         -0.21        13.17 o
   6   4  17        183.66        165.90        33.54 o
   8   4  17         24.63         23.44         9.01 o
  10   4  17        112.33        110.87        15.63 o
  12   4  17         77.42        117.37        15.14 o
  14   4  17          2.50         16.02        10.58 o
  16   4  17         28.61         44.04        10.78 o
 -30   0  18        133.19        108.28        33.47 o
 -28   0  18          3.38         -1.97        21.65 o
 -26   0  18         53.63         72.84        25.59 o
 -24   0  18          8.96         13.78        19.69 o
 -22   0  18        680.01        744.38        53.17 o
 -20   0  18        116.07         86.62        21.66 o
 -18   0  18        641.26        632.13        45.29 o
 -16   0  18         52.95         31.50        15.75 o
 -14   0  18        108.57        100.40        21.66 o
 -12   0  18          2.06         -1.97        11.81 o
 -10   0  18          3.88         -1.97         9.84 o
  -8   0  18          9.26          7.87        11.81 o
  -6   0  18         33.79         24.61         9.74 o
  -4   0  18          3.48          2.86         7.56 o
  -2   0  18        122.98        138.97        15.31 o
   0   0  18        170.94        150.04        15.31 o
   2   0  18        377.36        460.16        29.10 o
   4   0  18        669.61        734.25        22.69 o
   6   0  18       1579.72       1550.62        35.58 o
   8   0  18         48.63         33.93        19.69 o
  10   0  18        475.80        419.72        27.12 o
  12   0  18          0.00         -9.00         9.45 o
  14   0  18        350.12        367.17        27.85 o
  16   0  18         85.18         83.09        16.53 o
  18   0  18        538.55        521.82        51.20 o
  20   0  18          1.24         -7.87        15.75 o
  22   0  18        113.58        147.65        31.50 o
  24   0  18         83.05         39.37        25.59 o
  26   0  18          1.97         -3.94        21.65 o
 -29   1  18          0.08          7.53        15.96 o
 -27   1  18        559.82        534.50        38.91 o
 -25   1  18        262.76        288.79        27.84 o
 -23   1  18          8.86          1.16        13.78 o
 -21   1  18         33.93         40.21        14.57 o
 -19   1  18        363.14        401.62        28.52 o
 -17   1  18          1.03        -11.81         9.74 o
 -15   1  18        648.38        654.60        48.25 o
 -13   1  18       1434.52       1446.76        81.77 o
 -11   1  18        519.10        519.50        28.55 o
  -9   1  18        195.41        196.07        29.53 o
  -7   1  18         31.31         33.31        16.67 o
  -5   1  18          5.16          4.47         7.56 o
  -3   1  18        234.25        234.81        18.45 o
  -1   1  18         49.66         46.84         8.81 o
   1   1  18        456.08        514.48        18.02 o
   3   1  18        119.53        113.94        13.07 o
   5   1  18        436.64        410.18        17.49 o
   7   1  18         35.74         24.87         6.92 o
   9   1  18        391.08        406.52        18.16 o
  11   1  18        207.12        217.84        17.72 o
  13   1  18        180.10        193.65        27.08 o
  15   1  18        530.02        556.77        29.12 o
  17   1  18        224.86        229.19        19.26 o
  19   1  18        154.86        154.62        17.26 o
  21   1  18         55.38         79.95        14.96 o
  23   1  18          1.16          3.66        14.57 o
  25   1  18         25.31         59.06        27.56 o
  27   1  18          1.45        -11.81        25.59 o
 -26   2  18          2.46         33.47        25.59 o
 -24   2  18         13.18         -7.87        17.72 o
 -22   2  18         77.59         76.78        25.59 o
 -20   2  18        143.15        124.03        29.53 o
 -18   2  18        165.96        147.65        29.53 o
 -16   2  18          4.15          0.00        15.75 o
 -14   2  18          6.04         13.78        17.72 o
 -12   2  18         22.33         43.31        19.69 o
 -10   2  18        818.23        789.77        53.18 o
  -8   2  18          2.53        -12.80         9.74 o
  -6   2  18        804.26        740.54        49.24 o
  -4   2  18       2387.81       2302.75        98.58 o
  -2   2  18       1213.76       1126.88        63.04 o
   0   2  18        293.21        308.01        21.76 o
   2   2  18          2.27          4.99         4.75 o
   4   2  18         18.88         12.11         8.35 o
   6   2  18         56.35         39.84        11.29 o
   8   2  18         14.62          5.91         9.84 o
  10   2  18        511.90        510.63        35.44 o
  12   2  18        611.13        577.00        31.12 o
  14   2  18         34.59         24.94        12.30 o
  16   2  18         25.89         27.26        13.71 o
  18   2  18         70.90         67.40        10.55 o
  20   2  18        351.16        373.89        25.27 o
  22   2  18          2.77         24.18        14.57 o
  24   2  18         80.78         85.25        21.27 o
 -23   3  18        154.14        108.28        31.50 o
 -21   3  18          2.59        -17.66        11.77 o
 -19   3  18         57.65         76.68        17.36 o
 -17   3  18         11.25          1.11        14.76 o
 -15   3  18        128.81        116.31        32.48 o
 -13   3  18         86.14         88.59        25.59 o
 -11   3  18         37.15         11.81        17.72 o
  -9   3  18          1.19          0.00        13.78 o
  -7   3  18         14.39         17.60        11.77 o
  -5   3  18        194.26        190.40        17.85 o
  -3   3  18         52.25         45.58        10.13 o
  -1   3  18         11.05         -3.77         8.01 o
   1   3  18        528.88        598.61        47.26 o
   3   3  18        446.49        445.39        26.21 o
   5   3  18         28.47         22.78         8.59 o
   7   3  18        152.70        146.78        14.08 o
   9   3  18          2.09          1.24         7.30 o
  11   3  18         41.71         63.47        12.64 o
  13   3  18          5.45         11.13         9.27 o
  15   3  18         11.77         20.20        10.54 o
  17   3  18          0.20          7.92         8.45 o
  19   3  18         14.27          4.65         9.38 o
  21   3  18          1.92         -9.32        13.17 o
 -16   4  18          4.53        -10.00        12.56 o
 -14   4  18         24.09         15.03        13.29 o
 -12   4  18        152.76        106.85        16.16 o
 -10   4  18        142.82        151.93        17.63 o
  -8   4  18        887.48        780.73        56.43 o
  -6   4  18         90.31         97.95        16.91 o
  -4   4  18          1.49        -14.96        10.37 o
  -2   4  18         10.57         12.64        13.17 o
   0   4  18         12.30          8.86        13.92 o
   2   4  18        183.89        206.16        29.53 o
   4   4  18         94.99         81.43        19.86 o
   6   4  18         24.60         22.70         9.49 o
   8   4  18          0.76          0.98         8.04 o
  10   4  18         85.31         77.20        12.88 o
  12   4  18          5.26         12.60        10.01 o
  14   4  18          6.49         10.07        10.63 o
 -27   1  19        331.22        307.88        30.53 o
 -25   1  19        104.34        106.54        22.64 o
 -23   1  19          4.85          4.92        12.53 o
 -21   1  19          4.78          4.28        14.76 o
 -19   1  19         71.17         69.91        19.69 o
 -17   1  19         37.67         37.71        13.17 o
 -15   1  19        367.01        370.02        55.13 o
 -13   1  19         80.35         96.44        15.12 o
 -11   1  19         42.72         36.09        12.30 o
  -9   1  19        493.57        504.53        26.35 o
  -7   1  19        908.59        856.23        33.93 o
  -5   1  19          0.77        -11.34         7.56 o
  -3   1  19        955.52        978.89        35.89 o
  -1   1  19       1505.21       1498.53        43.23 o
   1   1  19       1739.14       1737.71        48.80 o
   3   1  19        158.23        160.57        11.93 o
   5   1  19         30.96         19.29         6.60 o
   7   1  19         23.24         12.85         7.26 o
   9   1  19          0.18        -11.27         7.52 o
  11   1  19       2913.56       2939.08        66.69 o
  13   1  19         60.56         39.77        11.23 o
  15   1  19        601.55        666.10        29.72 o
  17   1  19         20.62         27.74        11.25 o
  19   1  19         67.95         63.40        13.82 o
  21   1  19          0.31          4.92        13.92 o
  23   1  19          0.02        -25.59        21.65 o
  25   1  19         91.72         82.68        33.47 o
 -26   2  19        117.70        133.87        31.50 o
 -24   2  19         21.88         37.40        23.62 o
 -22   2  19         38.86         35.43        21.65 o
 -20   2  19        134.80        141.74        29.53 o
 -18   2  19        263.44        236.26        35.44 o
 -16   2  19        116.85         76.78        23.62 o
 -14   2  19          9.49          5.91        15.75 o
 -12   2  19          0.59         -3.94        13.78 o
 -10   2  19        124.04        165.37        29.53 o
  -8   2  19        420.41        326.86        37.41 o
  -6   2  19       1330.79       1339.69        68.95 o
  -4   2  19        886.54        900.11        57.12 o
  -2   2  19       1797.44       1600.23        78.83 o
   0   2  19         72.68         49.52        12.30 o
   2   2  19        189.33        109.42        15.60 o
   4   2  19          1.04         -9.19         8.01 o
   6   2  19        383.59        348.12        26.58 o
   8   2  19         13.65         -8.72         9.45 o
  10   2  19        809.73        820.42        37.29 o
  12   2  19        105.59         66.72        21.66 o
  14   2  19         75.39         73.49        16.53 o
  16   2  19        273.14        263.64        50.20 o
  18   2  19         47.55         45.48        12.43 o
  20   2  19         41.23         34.43        15.54 o
  22   2  19         78.69        120.04        35.43 o
  24   2  19         11.54          7.87        25.59 o
 -21   3  19         14.38         19.69        13.92 o
 -19   3  19          6.98         18.65        13.17 o
 -17   3  19          0.01         -5.91        11.14 o
 -15   3  19         11.08         11.81        17.72 o
 -13   3  19          0.07         -3.94        13.78 o
 -11   3  19          1.37         -3.94        15.75 o
  -9   3  19         52.46         39.37        19.69 o
  -7   3  19        199.01        192.94        31.50 o
  -5   3  19         51.49         28.91        10.88 o
  -3   3  19         75.87         50.59        11.63 o
  -1   3  19         26.03         21.65        19.69 o
   1   3  19         34.50         27.56        19.69 o
   3   3  19         41.12         51.17        12.74 o
   5   3  19          4.78         -0.44         7.37 o
   7   3  19         52.15         39.03        14.00 o
   9   3  19          2.02         -1.17         8.52 o
  11   3  19        167.53        178.63        17.08 o
  13   3  19         25.72         23.61        10.69 o
  15   3  19        109.60        108.10        15.33 o
  17   3  19         49.21         70.98        14.04 o
  19   3  19          0.04          5.61        10.69 o
 -14   4  19         79.23         88.11        21.70 o
 -12   4  19        982.51        962.51        37.32 o
 -10   4  19         90.08         94.38        20.85 o
  -8   4  19         48.61         56.53        12.60 o
  -6   4  19         38.12         33.47        15.31 o
  -4   4  19        259.13        308.82        30.63 o
  -2   4  19          8.62          8.86        13.92 o
   0   4  19          1.23          4.14        23.62 o
   2   4  19         70.54         57.06        35.43 o
   4   4  19         14.52         19.86        19.69 o
   6   4  19         22.64         19.14        17.30 o
   8   4  19         17.36          4.77         9.17 o
  10   4  19         59.97         78.11        13.51 o
  12   4  19          0.01        -13.76         9.17 o
 -28   0  20        153.95         90.56        31.50 o
 -26   0  20         76.55         90.56        29.53 o
 -24   0  20        285.68        350.45        45.28 o
 -22   0  20         65.95        102.37        27.56 o
 -20   0  20        138.79        106.31        25.59 o
 -18   0  20         48.01         61.03        21.65 o
 -16   0  20          0.82         -5.91        13.78 o
 -14   0  20       1543.38       1726.00        78.81 o
 -12   0  20        416.65        482.41        39.38 o
 -10   0  20          6.54          5.91        13.78 o
  -8   0  20       1016.61       1038.09        55.15 o
  -6   0  20        480.25        437.15        35.44 o
  -4   0  20         45.96         61.03        17.72 o
  -2   0  20         60.82         74.05        16.73 o
   0   0  20         46.97         64.00        13.17 o
   2   0  20          5.39         -4.39         8.97 o
   4   0  20       1290.95       1235.96        45.13 o
   6   0  20        337.41        362.22        37.41 o
   8   0  20       3937.52       4124.91       105.94 o
  10   0  20        985.35        979.10        65.00 o
  12   0  20        105.72        108.64        25.59 o
  14   0  20       2483.33       2493.70       106.45 o
  16   0  20        312.96        301.24        39.38 o
  18   0  20         43.36        116.15        27.56 o
  20   0  20         14.17         19.69        21.65 o
  22   0  20        283.35        389.82        49.22 o
  24   0  20         58.33         37.40        27.56 o
 -27   1  20         87.13        116.15        33.47 o
 -25   1  20        147.44        180.46        30.51 o
 -23   1  20         26.56         27.38        15.12 o
 -21   1  20         49.88         44.51        28.54 o
 -19   1  20        135.88        146.20        19.49 o
 -17   1  20        951.76        960.00        48.25 o
 -15   1  20        537.40        551.47        35.44 o
 -13   1  20       1032.39        986.80        73.86 o
 -11   1  20        163.17        166.54        20.67 o
  -9   1  20        876.14        888.82        35.00 o
  -7   1  20          6.06          2.36        17.72 o
  -5   1  20       1595.86       1514.98        47.69 o
  -3   1  20        280.88        349.56        23.18 o
  -1   1  20        111.11        114.48        11.17 o
   1   1  20        138.03        159.05        13.54 o
   3   1  20        178.34        178.53        13.92 o
   5   1  20         33.63         37.93         9.43 o
   7   1  20        330.14        323.29        20.21 o
   9   1  20        242.18        214.23        17.72 o
  11   1  20        140.94        175.72        16.27 o
  13   1  20        699.54        796.93        54.16 o
  15   1  20         26.43         25.85        11.25 o
  17   1  20        267.65        327.82        29.00 o
  19   1  20         58.28         50.98        16.19 o
  21   1  20          3.80         11.81        21.65 o
  23   1  20         99.28        106.31        33.47 o
  25   1  20        106.86        125.99        37.40 o
 -24   2  20          6.32         -3.94        21.65 o
 -22   2  20          4.47         15.75        21.65 o
 -20   2  20          7.31         11.81        19.69 o
 -18   2  20         10.22         41.34        23.62 o
 -16   2  20        391.99        340.63        43.32 o
 -14   2  20         50.89         21.65        17.72 o
 -12   2  20        321.05        279.58        37.41 o
 -10   2  20          6.15         15.75        15.75 o
  -8   2  20         35.62         35.43        17.72 o
  -6   2  20       1075.15       1132.62        65.00 o
  -4   2  20          4.87        -13.78        15.75 o
  -2   2  20        259.08        224.45        31.50 o
   0   2  20          3.64        -11.51         8.97 o
   2   2  20        333.45        292.92        54.15 o
   4   2  20        357.72        331.43        43.32 o
   6   2  20         40.47         26.45        10.88 o
   8   2  20          9.07          1.18        10.37 o
  10   2  20         91.85        101.00        16.53 o
  12   2  20         38.63         38.88        13.71 o
  14   2  20        164.34        158.59        44.30 o
  16   2  20        347.46        333.86        30.25 o
  18   2  20          9.91         29.71        11.07 o
  20   2  20         44.61         43.61        17.94 o
  22   2  20          1.11          5.37        14.57 o
 -21   3  20         36.64         40.91        15.96 o
 -19   3  20          0.07          2.62        12.30 o
 -17   3  20         31.46         39.37        21.65 o
 -15   3  20         54.59         72.84        25.59 o
 -13   3  20          1.43         39.37        21.65 o
 -11   3  20         30.94          5.91        15.75 o
  -9   3  20          0.16        -20.67        13.78 o
  -7   3  20         23.40         45.28        19.69 o
  -5   3  20        414.33        404.96        48.24 o
  -3   3  20         16.66         11.81        17.72 o
  -1   3  20          0.26         -5.91        15.75 o
   1   3  20         29.36         43.31        19.69 o
   3   3  20        582.21        582.81        29.33 o
   5   3  20         27.90         17.84        10.88 o
   7   3  20         66.19         56.80        12.15 o
   9   3  20        206.79        173.51        16.80 o
  11   3  20         47.34         72.12        13.58 o
  13   3  20         14.06         10.85        10.10 o
  15   3  20          3.84        -10.62         9.52 o
  17   3  20          0.90          2.70        10.98 o
  19   3  20          6.90        -11.11        10.84 o
 -12   4  20        257.47        269.63        22.51 o
 -10   4  20          4.07          7.16        18.70 o
  -8   4  20         60.87        106.67        20.74 o
  -6   4  20          0.37          4.87        21.65 o
  -4   4  20         18.79          9.09        15.75 o
  -2   4  20         19.77         13.50        14.57 o
   0   4  20          9.05        -16.83        13.71 o
   2   4  20         97.49         96.76        20.74 o
   4   4  20         98.08        123.91        22.94 o
   6   4  20          9.87         -1.73         9.17 o
   8   4  20          1.22          8.57         9.49 o
  10   4  20          0.00         -4.56         8.96 o
 -25   1  21         77.27         61.03        25.59 o
 -23   1  21         13.23         19.69        15.31 o
 -21   1  21         34.15         16.22        14.57 o
 -19   1  21         21.31         19.29        13.71 o
 -17   1  21        234.03        265.18        25.59 o
 -15   1  21         96.34        111.45        17.94 o
 -13   1  21          4.03          2.78        11.77 o
 -11   1  21        346.37        362.66        33.47 o
  -9   1  21        140.50        145.34        17.94 o
  -7   1  21        885.79        918.94        53.18 o
  -5   1  21         94.87         92.79        14.57 o
  -3   1  21       1818.11       1824.06        55.27 o
  -1   1  21        190.41        202.28        16.11 o
   1   1  21         90.26        101.55        11.86 o
   3   1  21         39.10         45.29        10.34 o
   5   1  21          5.78         -3.16         8.00 o
   7   1  21        624.11        607.42        38.78 o
   9   1  21         15.40          1.31         9.09 o
  11   1  21        170.79        132.99        15.51 o
  13   1  21        284.27        262.84        20.28 o
  15   1  21        137.14        131.08        16.27 o
  17   1  21          4.61         19.69        13.92 o
  19   1  21         24.29         49.21        25.59 o
  21   1  21         86.82        131.90        35.43 o
  23   1  21         24.79         55.12        29.53 o
 -24   2  21          7.72         33.47        25.59 o
 -22   2  21          4.02          3.94        19.69 o
 -20   2  21         64.94         68.90        27.56 o
 -18   2  21         71.81        112.21        29.53 o
 -16   2  21        259.12        283.51        39.38 o
 -14   2  21         10.70        -13.78        15.75 o
 -12   2  21         89.82         63.00        21.65 o
 -10   2  21         13.09          5.91        15.75 o
  -8   2  21         53.62         27.56        19.69 o
  -6   2  21        283.63        322.89        37.41 o
  -4   2  21        238.98        210.66        33.47 o
  -2   2  21        223.16        177.19        29.53 o
   0   2  21         70.61         68.23        14.57 o
   2   2  21         18.67         22.15        10.88 o
   4   2  21          6.44          5.64        10.83 o
   6   2  21          0.95          3.15         9.83 o
   8   2  21         45.56         11.46        11.77 o
  10   2  21        296.27        339.07        27.43 o
  12   2  21        515.33        528.47        78.76 o
  14   2  21         57.94         67.14        22.64 o
  16   2  21        332.26        344.82        36.42 o
  18   2  21         62.60         56.79        17.94 o
  20   2  21         22.72          7.34        15.12 o
 -19   3  21          0.25         -6.89        12.53 o
 -17   3  21          0.24          3.94        17.72 o
 -15   3  21        163.81        214.59        37.41 o
 -13   3  21         17.79         59.06        21.65 o
 -11   3  21         51.94         55.12        23.62 o
  -9   3  21          0.06         13.78        17.72 o
  -7   3  21          0.25         19.69        17.72 o
  -5   3  21          3.24        -13.78        13.78 o
  -3   3  21         16.70         31.50        19.69 o
  -1   3  21         13.16         -5.91        17.72 o
   1   3  21         52.48         88.59        25.59 o
   3   3  21          1.08          7.48         9.83 o
   5   3  21        146.85        144.07        18.45 o
   7   3  21         69.54         71.65        13.02 o
   9   3  21         55.41        105.22        17.03 o
  11   3  21          8.96         -6.02         8.79 o
  13   3  21         98.68        137.73        19.93 o
  15   3  21         40.90         37.37        12.09 o
  17   3  21         26.67         39.38        13.92 o
 -10   4  21          6.22         18.70        16.53 o
  -8   4  21        299.71        288.24        32.52 o
  -6   4  21         39.56         29.77        16.53 o
  -4   4  21          3.95         17.99        36.42 o
  -2   4  21         44.33         70.58        18.75 o
   0   4  21         26.39         23.28        17.72 o
   2   4  21         28.02         29.77        16.53 o
   4   4  21         20.20          2.34        14.57 o
   6   4  21         30.69         60.29        12.57 o
   8   4  21          0.45         -5.60        12.14 o
 -26   0  22          5.96         27.56        23.62 o
 -24   0  22         90.00         55.12        27.56 o
 -22   0  22        322.25        354.39        45.28 o
 -20   0  22        251.24        289.41        41.34 o
 -18   0  22        530.74        561.19        53.17 o
 -16   0  22         21.68        -11.81        15.75 o
 -14   0  22        271.15        283.51        35.44 o
 -12   0  22          4.88        -11.81        13.78 o
 -10   0  22         11.90         15.75        15.75 o
  -8   0  22         60.87         94.49        21.65 o
  -6   0  22         37.58         55.12        19.69 o
  -4   0  22        330.37        378.03        37.41 o
  -2   0  22        253.42        232.65        22.14 o
   0   0  22         78.47         65.87        14.57 o
   2   0  22        258.42        254.09        23.54 o
   4   0  22        620.38        638.33        33.42 o
   6   0  22       1099.82       1219.31        47.30 o
   8   0  22         64.84         61.03        15.96 o
  10   0  22       1346.51       1329.07        55.16 o
  12   0  22        797.59        872.44        59.08 o
  14   0  22         27.88         23.62        19.69 o
  16   0  22        153.12        183.09        33.47 o
  18   0  22         20.48         25.59        21.65 o
  20   0  22         15.44         49.21        25.59 o
  22   0  22         49.50          9.84        25.59 o
 -25   1  22         58.37         72.84        27.56 o
 -23   1  22          5.70          7.87        21.65 o
 -21   1  22        441.52        417.69        31.93 o
 -19   1  22          0.48        -11.81        11.77 o
 -17   1  22        231.46        211.19        23.54 o
 -15   1  22         20.51         24.80        28.54 o
 -13   1  22        201.76        212.77        26.58 o
 -11   1  22          1.82        -12.07        10.37 o
  -9   1  22        195.66        188.22        19.86 o
  -7   1  22       1263.63       1449.16        64.02 o
  -5   1  22        371.54        355.53        25.50 o
  -3   1  22        269.63        256.07        21.76 o
  -1   1  22        365.56        344.27        20.55 o
   1   1  22          0.00         -4.18         7.83 o
   3   1  22        638.98        648.57        25.95 o
   5   1  22         35.09         19.53         9.80 o
   7   1  22        843.74        851.85        37.38 o
   9   1  22        147.64        147.56        16.27 o
  11   1  22        225.25        231.28        19.06 o
  13   1  22         87.92         99.31        15.43 o
  15   1  22        206.04        197.65        18.92 o
  17   1  22         35.57         -3.94        17.72 o
  19   1  22          2.49          3.94        23.62 o
  21   1  22        165.04        212.62        41.34 o
 -22   2  22         40.82         53.15        25.59 o
 -20   2  22          6.40          0.00        19.69 o
 -18   2  22          0.49          5.91        19.69 o
 -16   2  22         78.52         74.81        25.59 o
 -14   2  22          8.63          5.91        17.72 o
 -12   2  22          7.70         19.69        19.69 o
 -10   2  22        122.84         96.46        25.59 o
  -8   2  22          0.08        -19.69        13.78 o
  -6   2  22         44.19          7.87        19.69 o
  -4   2  22          0.28        -20.67        13.78 o
  -2   2  22        585.57        590.75        49.23 o
   0   2  22          9.00         10.21        10.88 o
   2   2  22        166.45        171.62        42.33 o
   4   2  22         13.62         -3.15        11.81 o
   6   2  22          5.83          0.86        10.88 o
   8   2  22        300.15        317.89        27.43 o
  10   2  22        255.39        259.73        25.50 o
  12   2  22        896.91        830.70        79.76 o
  14   2  22         11.19         11.71        13.71 o
  16   2  22          5.07         15.84        26.58 o
  18   2  22          4.13         -1.77        13.71 o
  20   2  22         11.32        -12.71        15.12 o
 -17   3  22         28.06         13.78        21.65 o
 -15   3  22        137.14        137.81        31.50 o
 -13   3  22         12.71         -5.91        15.75 o
 -11   3  22         12.20         21.65        19.69 o
  -9   3  22          4.82          7.87        15.75 o
  -7   3  22          0.53          1.97        15.75 o
  -5   3  22         11.83         29.53        17.72 o
  -3   3  22         37.68         76.77        25.59 o
  -1   3  22         31.95         45.28        21.65 o
   1   3  22          6.80          3.94        17.72 o
   3   3  22         23.77         24.72        12.30 o
   5   3  22          1.10         -2.83        16.73 o
   7   3  22         59.83         77.10        15.60 o
   9   3  22         34.51         47.05        12.15 o
  11   3  22         35.34         47.28        12.40 o
  13   3  22         17.27         29.42        12.09 o
  15   3  22         23.08         24.34        15.12 o
  -8   4  22          0.16         19.69        19.69 o
  -6   4  22         12.16         29.53        23.62 o
  -4   4  22         42.28         57.09        27.56 o
  -2   4  22         25.89         17.72        21.65 o
   0   4  22          1.96         17.72        23.62 o
   2   4  22          3.16          3.94        21.65 o
   4   4  22         56.48         41.34        27.56 o
 -23   1  23         21.97         17.72        21.65 o
 -21   1  23         46.14         51.18        23.62 o
 -19   1  23         75.51         61.03        25.59 o
 -17   1  23         12.81         20.67        13.92 o
 -15   1  23         11.87          9.03        13.78 o
 -13   1  23        248.41        234.56        23.54 o
 -11   1  23        231.58        207.98        21.28 o
  -9   1  23        324.69        336.17        26.91 o
  -7   1  23       1189.81       1250.58        46.27 o
  -5   1  23        622.40        682.92        55.14 o
  -3   1  23         58.01         36.22        13.10 o
  -1   1  23         16.14          9.17         8.95 o
   1   1  23         45.63         45.10        11.07 o
   3   1  23          0.03          0.24         8.54 o
   5   1  23         95.58         61.19        16.67 o
   7   1  23        248.01        230.18        18.78 o
   9   1  23        321.37        293.95        20.97 o
  11   1  23         26.18         21.07        16.38 o
  13   1  23          0.41        -12.90        12.30 o
  15   1  23         37.05         29.36        15.60 o
  17   1  23         31.53         15.75        23.62 o
  19   1  23         33.50         31.50        25.59 o
  21   1  23          0.04        -11.81        23.62 o
 -20   2  23         10.46        -19.69        19.69 o
 -18   2  23          6.67          9.84        21.65 o
 -16   2  23        190.18        153.56        33.47 o
 -14   2  23          1.58        -13.78        19.69 o
 -12   2  23          0.94         -1.97        17.72 o
 -10   2  23         63.66         53.15        23.62 o
  -8   2  23         70.07         59.06        23.62 o
  -6   2  23         61.84         55.12        23.62 o
  -4   2  23        102.66         92.53        25.59 o
  -2   2  23         94.62        112.21        27.56 o
   0   2  23        662.37        640.84        33.33 o
   2   2  23         51.62         40.65        13.71 o
   4   2  23         19.23         -1.72        10.88 o
   6   2  23         28.70          7.87        12.30 o
   8   2  23         47.53         24.16        14.57 o
  10   2  23          1.11          1.45        13.17 o
  12   2  23        285.32        277.55        66.94 o
  14   2  23        102.40         91.37        32.48 o
  16   2  23          7.74         12.28        18.70 o
  18   2  23          0.02         21.49        16.53 o
 -15   3  23         40.09         61.03        27.56 o
 -13   3  23          5.40         17.72        23.62 o
 -11   3  23          1.04         -3.94        17.72 o
  -9   3  23          0.24        -11.81        17.72 o
  -7   3  23         22.73         11.81        19.69 o
  -5   3  23          0.19          7.87        17.72 o
  -3   3  23          0.95        -11.81        15.75 o
  -1   3  23         12.22          0.00        17.72 o
   1   3  23          0.27          9.84        19.69 o
   3   3  23         34.11         18.59        12.30 o
   5   3  23          2.92          0.12        11.29 o
   7   3  23        149.18        156.04        21.28 o
   9   3  23          0.02         -5.99        10.34 o
  11   3  23         59.14         62.02        14.64 o
  13   3  23          7.78          1.82        10.98 o
 -22   0  24         44.55         33.47        25.59 o
 -20   0  24        269.02        305.16        41.34 o
 -18   0  24        492.00        580.86        55.13 o
 -16   0  24       1276.40       1254.77        70.91 o
 -14   0  24         74.55         74.81        27.56 o
 -12   0  24        967.91       1041.89        63.03 o
 -10   0  24        593.27        665.58        51.20 o
  -8   0  24        635.15        659.69        49.23 o
  -6   0  24       1036.64       1108.92        63.03 o
  -4   0  24         43.19         51.18        21.65 o
  -2   0  24        316.07        255.95        33.47 o
   0   0  24         77.47         78.66        28.54 o
   2   0  24         10.19         10.72        18.70 o
   4   0  24        307.39        275.64        35.44 o
   6   0  24        212.10        234.28        35.44 o
   8   0  24        796.61        799.57        57.11 o
  10   0  24        232.06        295.32        39.38 o
  12   0  24         57.85         62.99        25.59 o
  14   0  24        249.94        242.16        39.38 o
  16   0  24          0.73         15.75        21.65 o
  18   0  24          2.55          1.97        23.62 o
  20   0  24         79.35        104.34        33.47 o
 -21   1  24         25.28         27.56        23.62 o
 -19   1  24         22.99         41.34        23.62 o
 -17   1  24         65.05         37.40        23.62 o
 -15   1  24          4.30         17.72        21.65 o
 -13   1  24          2.84         -2.66        11.77 o
 -11   1  24          0.32         -0.23        11.77 o
  -9   1  24        645.23        661.15        33.07 o
  -7   1  24        191.62        185.67        20.74 o
  -5   1  24        726.13        781.95        35.89 o
  -3   1  24         36.75         23.19        12.30 o
  -1   1  24          4.32          7.79         9.27 o
   1   1  24        197.36        212.22        18.12 o
   3   1  24        156.20        182.15        17.32 o
   5   1  24        265.28        290.44        31.33 o
   7   1  24         81.10         67.96        17.03 o
   9   1  24          4.15          1.31        14.76 o
  11   1  24        176.80        182.53        23.54 o
  13   1  24         20.02         25.76        15.96 o
  15   1  24          0.22          3.94        21.65 o
  17   1  24          3.50         -5.91        21.65 o
  19   1  24        156.53        169.31        39.37 o
 -20   2  24         72.21        141.74        33.47 o
 -18   2  24         84.92         80.71        29.53 o
 -16   2  24        112.40         88.59        29.53 o
 -14   2  24         91.34        114.18        29.53 o
 -12   2  24         42.50         61.03        25.59 o
 -10   2  24          0.55         -9.84        17.72 o
  -8   2  24        362.27        368.18        45.28 o
  -6   2  24         75.73         55.12        23.62 o
  -4   2  24        186.82        183.09        35.44 o
  -2   2  24        222.52        183.09        33.47 o
   0   2  24        113.69        135.84        29.53 o
   2   2  24          1.55        -11.81        10.37 o
   4   2  24         45.97         29.53        15.75 o
   6   2  24         44.71         42.32        20.67 o
   8   2  24        634.21        670.53        39.23 o
  10   2  24         48.14         26.88        15.96 o
  12   2  24        173.27        182.50        24.09 o
  14   2  24         14.94         16.97        14.57 o
  16   2  24         58.51         33.77        17.46 o
 -13   3  24          0.91         -5.91        21.65 o
 -11   3  24         46.75         62.99        27.56 o
  -9   3  24          1.22         -5.91        19.69 o
  -7   3  24         96.86         88.59        27.56 o
  -5   3  24          0.12        -15.75        15.75 o
  -3   3  24         25.93         11.81        19.69 o
  -1   3  24         65.27         53.15        25.59 o
   1   3  24         30.49         57.09        25.59 o
   3   3  24          0.02         -5.66        10.88 o
   5   3  24          0.01         -1.74        11.29 o
   7   3  24          0.77          7.98        12.74 o
   9   3  24          0.69          8.32        20.77 o
  11   3  24         32.49         31.88        12.60 o
 -21   1  25          3.80         25.59        23.62 o
 -19   1  25          8.18         -7.87        19.69 o
 -17   1  25         34.42          1.97        21.65 o
 -15   1  25         68.94        100.40        29.53 o
 -13   1  25          2.55          3.94        19.69 o
 -11   1  25        187.48        167.34        33.47 o
  -9   1  25         90.52        112.21        27.56 o
  -7   1  25         95.99        137.80        31.50 o
  -5   1  25        143.65        145.68        29.53 o
  -3   1  25         89.38         66.93        23.62 o
  -1   1  25         36.73         37.40        21.65 o
   1   1  25          1.33         -6.89        11.14 o
   3   1  25          0.63          9.84        15.75 o
   5   1  25        312.75        338.30        29.91 o
   7   1  25        289.60        287.77        27.84 o
   9   1  25          3.72         -6.78        12.30 o
  11   1  25        306.28        312.32        29.91 o
  13   1  25         39.98          9.84        23.62 o
  15   1  25         10.96         25.59        23.62 o
  17   1  25          1.77          3.94        23.62 o
 -18   2  25          0.34         11.81        21.65 o
 -16   2  25          6.58         -7.87        19.69 o
 -14   2  25          2.51         33.47        21.65 o
 -12   2  25         15.50         15.75        21.65 o
 -10   2  25          3.23        -17.72        15.75 o
  -8   2  25          1.08         -5.91        19.69 o
  -6   2  25        194.12        185.06        33.47 o
  -4   2  25          3.01         -3.94        17.72 o
  -2   2  25         17.75         31.50        21.65 o
   0   2  25          4.65         23.62        21.65 o
   2   2  25         44.23         28.97        14.57 o
   4   2  25         15.72          2.95        13.71 o
   6   2  25          2.01        -15.64        12.74 o
   8   2  25         77.60         88.57        18.75 o
  10   2  25        117.09        189.97        25.05 o
  12   2  25         38.77         45.65        27.56 o
  14   2  25         59.75         80.19        20.33 o
 -11   3  25        107.70        185.05        37.40 o
  -9   3  25          1.67          7.87        21.65 o
  -7   3  25         20.18          3.94        21.65 o
  -5   3  25         34.99         45.28        25.59 o
  -3   3  25        125.52         92.53        29.53 o
  -1   3  25         17.86          3.94        21.65 o
   1   3  25          3.95         -5.91        19.69 o
   3   3  25         10.49         15.75        23.62 o
   5   3  25          8.48         -8.81        12.74 o
   7   3  25         80.47         86.19        19.69 o
 -20   0  26        575.41        704.92        59.07 o
 -18   0  26         52.57         64.96        27.56 o
 -16   0  26         27.21         33.47        23.62 o
 -14   0  26        214.55        157.50        33.47 o
 -12   0  26        304.95        397.70        47.25 o
 -10   0  26       1534.82       1798.68        88.65 o
  -8   0  26        173.12        118.12        31.50 o
  -6   0  26       1839.73       2094.56        94.58 o
  -4   0  26        389.16        360.31        41.35 o
  -2   0  26         97.91        141.74        29.53 o
   0   0  26        377.72        326.84        39.38 o
   2   0  26         31.98         -7.87        17.72 o
   4   0  26       1068.36       1217.23        70.91 o
   6   0  26          1.62          5.91        19.69 o
   8   0  26        217.46        202.78        35.44 o
  10   0  26        310.55        271.70        39.38 o
  12   0  26          5.38          1.97        23.62 o
  14   0  26         10.14         35.43        25.59 o
  16   0  26         32.12         61.03        29.53 o
 -19   1  26          7.08         23.62        25.59 o
 -17   1  26         11.43         -5.91        21.65 o
 -15   1  26         49.45         39.37        23.62 o
 -13   1  26          5.93         15.75        23.62 o
 -11   1  26         24.90          3.94        19.69 o
  -9   1  26         66.26         55.12        27.56 o
  -7   1  26          2.24        -19.69        15.75 o
  -5   1  26          0.01         13.78        19.69 o
  -3   1  26         37.58         74.81        23.62 o
  -1   1  26        142.50        112.21        29.53 o
   1   1  26         24.15         -0.98        12.53 o
   3   1  26        132.38        129.14        20.88 o
   5   1  26         21.81         20.53        14.57 o
   7   1  26        431.77        512.26        48.24 o
   9   1  26         52.52         64.01        33.47 o
  11   1  26         93.75        100.40        31.50 o
  13   1  26        106.97         84.65        31.50 o
  15   1  26         58.20         96.46        33.47 o
 -14   2  26         43.22         68.90        25.59 o
 -12   2  26          4.20          7.87        19.69 o
 -10   2  26          4.44         -9.84        19.69 o
  -8   2  26         22.87         37.40        23.62 o
  -6   2  26          1.31        -15.75        17.72 o
  -4   2  26          0.70         -3.94        17.72 o
  -2   2  26          5.88        -19.69        15.75 o
   0   2  26         29.02         39.37        21.65 o
   2   2  26          0.85         -3.28        12.30 o
   4   2  26         65.63         62.24        17.94 o
   6   2  26          9.40         14.76        14.57 o
   8   2  26         36.06         19.69        15.12 o
  10   2  26          0.19         -0.73        13.17 o
  12   2  26         83.73         65.81        18.90 o
  -5   3  26         32.92         23.62        23.62 o
  -3   3  26          9.31          5.91        21.65 o
  -1   3  26          6.91          5.91        21.65 o
   1   3  26          1.53         11.81        25.59 o
   3   3  26         24.07         49.21        31.50 o
 -17   1  27         10.06         -9.84        19.69 o
 -15   1  27         47.63         78.74        29.53 o
 -13   1  27         20.88         25.59        23.62 o
 -11   1  27          4.21         -3.94        21.65 o
  -9   1  27          6.06         -5.91        19.69 o
  -7   1  27         17.02         -9.84        19.69 o
  -5   1  27        197.69        196.87        37.41 o
  -3   1  27         56.63         82.68        27.56 o
  -1   1  27          1.44         27.56        23.62 o
   1   1  27        122.78        152.07        23.54 o
   3   1  27        117.27        124.31        22.27 o
   5   1  27        148.07        147.35        22.94 o
   7   1  27         22.42         17.72        23.62 o
   9   1  27        235.32        259.88        45.28 o
  11   1  27          9.42         33.47        25.59 o
  13   1  27          2.23        -32.48        21.65 o
 -12   2  27          0.45        -26.58        17.72 o
 -10   2  27          1.08         -3.94        19.69 o
  -8   2  27         12.13          3.94        19.69 o
  -6   2  27          2.02         -5.91        19.69 o
  -4   2  27         34.71         41.34        23.62 o
  -2   2  27         44.34         25.59        25.59 o
   0   2  27         39.48         25.59        23.62 o
   2   2  27         28.13         47.80        17.36 o
   4   2  27         24.52         24.31        15.60 o
   6   2  27         22.91         42.54        17.72 o
   8   2  27         15.07         45.50        17.46 o
 -14   0  28        231.23        202.78        37.41 o
 -12   0  28        314.39        244.13        41.35 o
 -10   0  28       1212.52       1325.60        76.82 o
  -8   0  28       1092.76       1162.05        70.90 o
  -6   0  28        238.46        393.75        45.28 o
  -4   0  28         90.66        102.37        29.53 o
  -2   0  28         28.95         37.40        21.65 o
   0   0  28         59.56         82.68        25.59 o
   2   0  28          9.37         -7.87        19.69 o
   4   0  28        569.23        671.46        55.13 o
   6   0  28        116.54        139.77        31.50 o
   8   0  28         45.28         49.21        23.62 o
  10   0  28          3.64        -11.81        21.65 o
  12   0  28          1.55          5.91        23.62 o
 -13   1  28         61.60        100.40        31.50 o
 -11   1  28        209.47        200.81        37.41 o
  -9   1  28          0.01          1.97        21.65 o
  -7   1  28          3.94         39.37        25.59 o
  -5   1  28         23.37         41.34        25.59 o
  -3   1  28        143.54        122.06        31.50 o
  -1   1  28          0.00          5.91        19.69 o
   1   1  28         51.87         11.81        23.62 o
   3   1  28         31.83         61.03        25.59 o
   5   1  28         19.79         11.81        23.62 o
   7   1  28         16.50         25.59        23.62 o
   9   1  28          3.43        -21.65        21.65 o
  11   1  28         14.16          7.87        27.56 o
  -8   2  28         11.14         -5.91        23.62 o
  -6   2  28          2.08        -21.65        19.69 o
  -4   2  28          0.25         13.78        23.62 o
  -2   2  28         25.48         19.69        23.62 o
   0   2  28         17.18        -15.75        21.65 o
   2   2  28         88.16         76.78        31.50 o
   4   2  28         46.55         36.54        17.03 o
  -9   1  29         91.28        122.05        33.47 o
  -7   1  29         21.90         39.37        25.59 o
  -5   1  29         24.49         13.78        23.62 o
  -3   1  29          4.16          9.84        21.65 o
  -1   1  29          0.04         15.75        21.65 o
   1   1  29         10.55         -1.97        19.69 o
   3   1  29          6.42         21.65        21.65 o
   5   1  29        128.97        129.93        35.44 o
   7   1  29         23.19         31.50        27.56 o
  -6   0  30          3.77          7.87        23.62 o
  -4   0  30        168.29        151.59        33.47 o
  -2   0  30          0.00          0.00        21.65 o
   0   0  30         25.51          7.87        21.65 o
   2   0  30          7.83         21.65        23.62 o
                                                
